# Supplementary material for: Molecular analysis of DHFR and DHPS gene mutations in Plasmodium cynomolgi from humans and macaques in Southeast Asia
Source: Parasite. 2025 Sep 29;32:64. doi: 10.1051/parasite/2025057 (PMC12479033; doi:10.1051/parasite/2025057)
Supplement: Supplementary file 1 — Nucleotide sequences of pcydhfr. Supplementary File 2: Nucleotide sequences of pcydhps. [file parasite-32-64-s1.zip]

Archive with 2 entries (2 files):
- parasite250001-1-olm/Supplementary 1_Nucleotide sequence of pcydhfr.txt
- parasite250001-1-olm/Supplementary 2_Nucleotide sequence of pcydhps.txt
