# Supplementary material for: Molecular analysis of DHFR and DHPS gene mutations in Plasmodium cynomolgi from humans and macaques in Southeast Asia
Source: Parasite. 2025 Sep 29;32:64. doi: 10.1051/parasite/2025057 (PMC12479033; doi:10.1051/parasite/2025057)
Supplement: Supplementary file 1 — Nucleotide sequences of pcydhfr. Supplementary File 2: Nucleotide sequences of pcydhps. [file parasite-32-64-s1.zip › parasite250001-1-olm/Supplementary 1_Nucleotide sequence of pcydhfr.txt]

>P. cynomolgi strain M
ATGGAGGACCTTTCAGAGATATTCGACATTTACGCCATCTGCGCATGCTGCAAGGTTTCCCCCTCCAATGAAGGGATAAAGAATGAACCGTTCAGCTCGCGGACCTTTAGGGGTCTCGGGAATAATGGAAATCTCCCATGGAAATGCAACTCCGTTGATATGAAGTACTTCAGCTCGGTGACGACCTACGTGGATGAGTCCAAGTATGAGAAGTTGAAGTGGAAGAGGGAGAGGTTCCTCCAAAGGGAAGTCTCAGGGGGAAGTGGGGATACGCATAGCGGTGATAACACAAACGGTAGTGGAGATGCTGTAGGGACGGGGGACAACAACACCAAGCTGCAAAACGTTGTGGTGATGGGGAGAAGCAGCTGGGAGAGCATCCCCAAACAGTACAAGCCACTCCCAAATAGAATCAACGTAGTGCTTTCCAAGACGCTAACATATGAACACGTGAAGGAAAAGGTTTTTATAATTAACAGCATAGGTGACCTACTGCTGCTTTTAAAAAAGCTGAGGTACTACAAATGCTTCATTATTGGAGGAGCGCAGGTCTATAGGGAATGTCTAAGTAGGAACCTAATTAAGCAGATATACTTCACGAGAATCAACAACTCCTACCAGTGTGACGTTTTGTTCCCCGAGTTTGACGAAGGGCAGTTTCGGGTGACATCCGTCAGC

>P. cynomolgi strain B
ATGGAGGACCTTTCAGAGATATTCGACATTTACGCCATCTGCGCATGCTGCAAGGTTTCCCCCTCCAATGAAGGGATAAAGAATGAACCGTTCAGCTCGCGGACCTTTAGGGGTCTCGGGAATAATGGAAATCTCCCATGGAAATGCAACTCCGTTGATATGAAGTACTTCAGCTCGGTGACGACCTACGTGGATGAGTCCAAGTATGAGAAGTTGAAGTGGAAGAGGGAGAGGTTCCTCCAAAGGGAAGTCTCAGGGGGAAGTGGGGATACGCATAGCGGTGATAACACAAACGGTAGTGGAGATGCTGTAGGGACGGGGGACAACAACACCAAGCTGCAAAACGTTGTGGTGATGGGGAGAAGCAGCTGGGAGAGCATCCCCAAACAGTACAAGCCACTCCCAAATAGAATCAACGTAGTGCTTTCCAAGACGCTAACATATGAACACGTGAAGGAAAAGGTTTTTATAATTAACAGCATAGGTGACCTACTGCTGCTTTTAAAAAAGCTGAGGTACTACAAATGCTTCATTATTGGAGGAGCGCAGGTCTATAGGGAATGTCTAAGTAGGAACCTAATTAAGCAGATATACTTCACGAGAATCAACAACTCCTACCAGTGTGACGTTTTGTTCCCCGAGTTTGACGAAGGGCAGTTTCGGGTGACATCCGTCAGCGAGGTGTACAACAGCAAGGGCACCACTCTGGACTTTGTGATTTACAGCAAG

>P. cynomolgi strain RO
ATATGCGCATGTTGCAAGGTTTCCCCCTCCAATGAAGGGATAAAGAATGAACCGTTCAGTTCGCGGACCTTTAGGGGTCTCGGGAATAATGGGAATCTCCCATGGAAAGGCAACTCCGTTGATATGAAGTACTTCAGCTCGGTGACGACCTACGTGGATGAGTCCAAGTATGAGAAGTTGAAATGGAAGAGGGAGAGGTACCTCCAAAGGGAAGTCTCAGGGGGGAGTGGGGATACGCATAGCGGTGATAACACAAACGGTAGTGGAGATGCTGTAGGGACGGGGGACAACAACACCAAGCTGCAAAACGTTGTGGTGATGGGGAGAAGCAGCTGGGAGAGCATCCCCAAACAGTACAAGCCACTCCCAAATAGAATCAACGTAGTGCTTTCCAAGACGCTAACATATGAACACGTGAAGGAAAAGGTTTTTATAATTAACAGCATAGATGACCTACTGCTGCTTTTAAAAAAGCTGAGGTACTACAAATGCTTCATTATTGGAGGAGCGCAGGTCTATAGGGAGTGTCTAAGTAGGAACTTAATTAAGCAGATATACTTCACGAGAATCAACAACGCCTACCAGTGTGACGTTTTGTTCCCCGAGTTTGACGAAGGGCAGTTTCGGGTGACATCCGTCAGCGAGGTGTACAACAACAAGGGCACCACTCTGGACTTTGTGATTTACAGCA

>macaque-THA01
ATGGAGGACCTTTCAGAGATATTCGACATTTACGCCATCTGTGCATGCTGTAAGGTCTCCCCCCCCAGTGAAGGAATAAAGAATGAACCGTTCAGCCCACGGACCTTTAGGGGTCTCGGGAATAATGGGACTCTCCCATGGAAAAGCAATTCGGTCGACATGAAGTACTTCAGCTCGGTGACGACCTACGTGGATGAGTCCAAGTATGAGAAGCTGAAGTGGAAGAGGGAGAGGTACCTGCAAAAGGAAGTCTCAGGGGGGAGTGGGGGCACGCTGAGCAGTGATAACATCAGCGGTAGTGGCGATACTGTAGGGATAGGGGACAGCACCACCAAGCTGCAAAACGTTGTGGTGATGGGGAGAAGCAGCTGGGAGAGCATCCCCAAACAGTACAAGCCACTCCCAAACAGAATCAACGTCGTGCTCTCCAAGACGCTAACACATGAACAGGTGAAGGAAAAGGTTTATATAATTAACAGCATAGATGACCTACTGCTGCTTTTAAAAAAGCTGAAGTACTACAAATGCTTTATTATTGGAGGAGCGCAGGTCTATGGGGAATGTCTAAGTAGGAACCTAATTAAGCAGATATACTTCACGAGGATCAACAACGCTTACCAGTGTGACGTTTTGTTCCCCGAGTTTGACGAAGGGCAG

>macaque-THA02
ATGGAGGACCTTTCAGAGATATTCGACATTTACGCCATCTGTGCATGCTGTAAGGTCTCCCCCCCCAGTGAAGGAATAAAGAATGAACCGTTCAGCCCACGAACCTTTAGGGGTCTCGGGAATAATGGGACTCTCCCATGGAAAAGCAATTCGGTCGACATGAAGTACTTCAGCTCGGTGACGACCTACGTGGATGAGTCCAAGTATGAGAAGCTGAAGTGGAAGAGGGAGAGGTACCTGCAAAAGGAAGTCTCAGGGGGGAGTGGGGGCACGCTGAGCAGTGATAACATCAGCGGTAGTGGCGATACTGTAGGGATAGGGGACAGCACCACCAAGCTGCAAAACGTTGTGGTGATGGGGAGAAGCAGCTGGGAGAGCATCCCCAAACAGTACAAGCCACTCCCAAACAGAATCAACGTCGTGCTCTCCAAGACGCTAACACATGAACAGGTGAAGGAAAAGGTTTATATAATTAACAGCATAGATGACCTACTGCTGCTTTTAAAAAAGCTGAAGTACTACAAATGCTTTATTATTGGAGGAGCGCAGGTCTATGGGGAATGTCTAAGTAGGAACCTAATTAAGCAGATATACTTCACGAGGATCAACAACGCTTACCAGTGTGACGTTTTGTTCCCCGAGTTTGACGAAGGGCAG

>macaque-THA03
ATGGAGGACCTTTCAGAGATATTCGACATTTACGCCATCTGTGCATGCTGTAAGGTCTCCCCCCCCAGTGAAGGAATAAAGAATGAACCGTTCAGCCCACGGACCTTTAGGGGTCTCGGGAATAATGGGACTCTCCCATGGAAAAGCAATTCGGTCGACATGAAGTACTTCAGCTCGGTGACGACCTACGTGGATGAGTCCAAGTATGAGAAGCTGAAGTGGAAGAGGGAGAGGTACCTGCAAAAGGAAGTCTCAGGGGGGAGTGGGGGCACGCTGAGCAGTGATAACATCAGCGGTAGTGGCGATACTGTAGGGATAGGGGACAGCACCACCAAGCTGCAAAACGTTGTGGTGATGGGGAGAAGCAGCTGGGAGAGCATCCCCAAACAGTACAAGCCACTCCCAAACAGAATCAACGTCGTGCTCTCCAAGACGCTAACACATGAACAGGTGAAGGAAAAGGTTTATATAATTAACAGCATAGATGACCTACTGCTGCTTTTAAAAAAGCTGAAGTACTACAAATGCTTTATTATTGGAGGAGCGCAGGTCTATGGGGAATGTCTAAGTAGGAACCTAATTAAGCAGATATACTTCACGAGGATCAACAACGCTTACCAGTGTGACGTTTTGTTCCCCGAGTTTGACGAAGGGCAG

>macaque-THA04
ATGGAGGACCTTTCAGAGGTATTCGACATTTACGCCATCTGTGCATGCTGTAAGGTCTCCCCCCCCAGTGAAGGGATAAAGAATGAACCGTTCAGCCCACGGACCTTTAGGGGTCTCGGGAATAATGGGACTCTCCCATGGAAAAGCAATTCGGTCGACATGAAGTACTTCAGCTCGGTGACGACCTACGTGGATGAGTCCAAGTATGAGAAGCTGAAGTGGAAGAGGGAGAGGTACCTGCAAAAGGAAGTCTCAGGGGGGAGTGGGGGCACGCTGAGCAGTGATAACATCAGCGGTAGTGGCGATACTGTAGGGATAGGGGACAGCACCACCAAGCTGCAAAACGTTGTGGTGATGGGGAGAAGCAGCTGGGAGAGCATCCCCAAACAGTACAAGCCACTCCCAAACAGAATCAACGTCGTGCTCTCCAAGACGCTAACACATGAACAGGTGAAGGAAAAGGTTTATATAATTAACAGCATAGATGACCTACTGCTGCTTTTAAAAAAGCTGAAGTACTACAAATGCTTTATTATTGGAGGAGCGCAGGTCTATGGGGAATGTCTAAGTAGGAACCTAATTAAGCAGATATACTTCACGAGGATCAACAACGCTTACCAGTGTGACGTTTTGTTCCCCGAGTTTGACGAAGGGCAG

>macaque-THA05
ATGGAGGACCTTTCAGAGGTATTCGACATTTACGCCATCTGTGCATGCTGTAAGGTCTCCCCCCCCAGTGAAGGGATAAAGAATGAACCGTTCAGCCCACGGACCTTTAGGGGTCTCGGGAATAATGGGACTCTCCCATGGAAAAGCAATTCGGTCGACATGAAGTACTTCAGCTCGGTGACGACCTACGTGGATGAGTCCAAGTATGAGAAGCTGAAGTGGAAGAGGGAGAGGTACCTGCAAAAGGAAGTCTCAGGGGGGAGTGGGGGCACGCTGAGCAGTGATAACATCAGCGGTAGTGGCGATACTGTAGGGATAGGGGACAGCACCACCAAGCTGCAAAACGTTGTGGTGATGGGGAGAAGCAGCTGGGAGAGCATCCCCAAACAGTACAAGCCACTCCCAAACAGAATCAACGTCGTGCTCTCCAAGACGCTAACACATGAACAGGTGAAGGAAAAGGTTTATATAATTAACAGCATAGATGACCTACTGCTGCTTTTAAAAAAGCTGAAGTACTACAAATGCTTTATTATTGGAGGAGCGCAGGTCTATGGGGAATGTCTAAGTAGGAACCTAATTAAGCAGATATACTTCACGAGGATCAACAACGCTTACCAGTGTGACGTTTTGTTCCCCGAGTTTGACGAAGGGCTG

>macaque-THA06
ATGGAGGACCTTTCAGAGATATTCGACATTTACGCCATCTGTGCATGCTGTAAGGTCTCCCCCCCCAGTGAAGGAATAAAGAATGAACCGTTCAGCCCACGAACCTTTAGGGGTCTCGGGAATAATGGGACTCTCCCATGGAAAAGCAATTCGGTCGACATGAAGTACTTCAGCTCGGTGACGACCTACGTGGATGAGTCCAAGTATGAGAAGCTGAAGTGGAAGAGGGAGAGGTACCTGCAAAAGGAAGTCTCAGGGGGGAGTGGGGGCACGCTGAGCAGTGATAACATCAGCGGTAGTGGCGATACTGTAGGGATAGGGGACAGCACCACCAAGCTGCAAAACGTTGTGGTGATGGGGAGAAGCAGCTGGGAGAGCATCCCCAAACAGTACAAGCCACTCCCAAACAGAATCAACGTCGTGCTCTCCAAGACGCTAACACATGAACAGGTGAAGGAAAAGGTTTATATAATTAACAGCATAGATGACCTACTGCTGCTTTTAAAAAAGCTGAAGTACTACAAATGCTTTATTATTGGAGGAGCGCAGGTCTATGGGGAATGTCTAAGTAGGAACCTAATTAAGCAGATATACTTCACGAGGATCAACAACGCTTACCAGTGTGACGTTTTGTTCCCCGAGTTTGACGAAGGGCAG

>macaque-THA07
ATGGAGGACCTTTCAGAGGTATTCGACATTTACGCCATCTGTGCATGCTGTAAGGTCTCCCCCCCCAGTGAAGGGATAAAGAATGAACCGTTCAGCCCACGGACCTTTAGGGGTCTCGGGAATAATGGGACTCTCCCATGGAAAAGCAATTCGGTCGACATGAAGTACTTCAGCTCGGTGACGACCTACGTGGATGAGTCCAAGTATGAGAAGCTGAAGTGGAAGAGGGAGAGGTACCTGCAAAAGGAAGTCTCAGGGGGGAGTGGGGGCACGCTGAGCAGTGATAACATCAGCGGTAGTGGCGATACTGTAGGGATAGGGGACAGCACCACCAAGCTGCAAAACGTTGTGGTGATGGGGAGAAGCAGCTGGGAGAGCATCCCCAAACAGTACAAGCCACTCCCAAACAGAATCAACGTCGTGCTCTCCAAGACGCTAACACATGAACAGGTGAAGGAAAAGGTTTATATAATTAACAGCATAGATGACCTACTGCTGCTTTTAAAAAAGCTGAAGTACTACAAATGCTTTATTATTGGAGGAGCGCAGGTCTATGGGGAATGTCTAAGTAGGAACCTAATTAAGCAGATATACTTCACGAGGATCAACAACGCTTACCAGTGTGACGTTTTGTTCCCCGAGTTTGACGAAGGGCAG

>macaque-THA08
ATGGAGGACCTTTCAGAGATATTCGACATTTACGCCATCTGTGCATGCTGTAAGGTCTCCCCCCCCAGTGAAGGAATAAAGAATGAACCGTTCAGCCCACGAACCTTTAGGGGTCTCGGGAATAATGGGACTCTCCCATGGAAAAGCAATTCGGTCGACATGAAGTACTTCAGCTCGGTGACGACCTACGTGGATGAGTCCAAGTATGAGAAGCTGAAGTGGAAGAGGGAGAGGTACCTGCAAAAGGAAGTCTCAGGGGGGAGTGGGGGCACGCTGAGCAGTGATAACATCAGCGGTAGTGGCGATACTGTAGGGATAGGGGACAGCACCACCAAGCTGCAAAACGTTGTGGTGATGGGGAGAAGCAGCTGGGAGAGCATCCCCAAACAGTACAAGCCACTCCCAAACAGAATCAACGTCGTGCTCTCCAAGACGCTAACACATGAACAGGTGAAGGAAAAGGTTTATATAATTAACAGCATAGATGACCTACTGCTGCTTTTAAAAAAGCTGAAGTACTACAAATGCTTTATTATTGGAGGAGCGCAGGTCTATGGGGAATGTCTAAGTAGGAACCTAATTAAGCAGATATACTTCACGAGGATCAACAACGCTTACCAGTGTGACGTTTTGTTCCCCGAGTTTGACGAAGGGCAG

>macaque-THA09
ATGGAGGACCTTTCAGAGATATTCGACATTTACGCCATCTGTGCATGCTGTAAGGTCTCCCCCCCCAGTGAAGGAATAAAGAATGAACCGTTCAGCCCACGGACCTTTAGGGGTCTCGGGAATAATGGGACTCTCCCATGGAAAAGCAATTCGGTCGACATGAAGTACTTCAGCTCGGTGACGACCTACGTGGATGAGTCCAAGTATGAGAAGCTGAAGTGGAAGAGGGAGAGGTACCTGCAAAAGGAAGTCTCAGGGGGGAGTGGGGGCACGCTGAGCAGTGATAACATCAGCGGTAGTGGCGATACTGTAGGGATAGGGGACAGCACCACCAAGCTGCAAAACGTTGTGGTGATGGGGAGAAGCAGCTGGGAGAGCATCCCCAAACAGTACAAGCCACTCCCAAACAGAATCAACGTCGTGCTCTCCAAGACGCTAACACATGAACAGGTGAAGGAAAAGGTTTATATAATTAACAGCATAGATGACCTACTGCTGCTTTTAAAAAAGCTGAAGTACTACAAATGCTTTATTATTGGAGGAGCGCAGGTCTATGGGGAATGTCTAAGTAGGAACCTAATTAAGCAGATATACTTCACGAGGATCAACAACGCTTACCAGTGTGACGTTTTGTTCCCCGAGTTTGACGAAGGGCAG

>macaque-THA010
ATGGAGGACCTTTCAGAGGTATTCGACATTTACGCCATCTGTGCATGCTGTAAGGTCTCCCCCCCCAGTGAAGGGATAAAGAATGAACCGTTCAGCCCACGGACCTTTAGGGGTCTCGGGAATAATGGGACTCTCCCATGGAAAAGCAATTCGGTCGACATGAAGTACTTCAGCTCGGTGACGACCTACGTGGATGAGTCCAAGTATGAGAAGCTGAAGTGGAAGAGGGAGAGGTACCTGCAAAAGGAAGTCTCAGGGGGGAGTGGGGGCACGCTGAGCAGTGATAACATCAGCGGTAGTGGCGATACTGTAGGGATAGGGGACAGCACCACCAAGCTGCAAAACGTTGTGGTGATGGGGAGAAGCAGCTGGGAGAGCATCCCCAAACAGTACAAGCCACTCCCAAACAGAATCAACGTCGTGCTCTCCAAGACGCTAACACATGAACAGGTGAAGGAAAAGGTTTATATAATTAACAGCATAGATGACCTACTGCTGCTTTTAAAAAAGCTGAAGTACTACAAATGCTTTATTATTGGAGGAGCGCAGGTCTATGGGGAATGTCTAAGTAGGAACCTAATTAAGCAGATATACTTCACGAGGATCAACAACGCTTACCAGTGTGACGTTTTGTTCCCCGAGTTTGACGAAGGGCAG

>macaque-THA011
ATGGAGGACCTTTCAGAGATATTCGACATTTACGCCATCTGTGCATGCTGTAAGGTCTCCCCCCCCAGTGAAGGAATAAAGAATGAACCGTTCAGCCCACGGACCTTTAGGGGTCTCGGGAATAATGGGACTCTCCCATGGAAAAGCAATTCGGTCGACATGAAGTACTTCAGCTCGGTGACGACCTACGTGGATGAGTCCAAGTATGAGAAGCTGAAGTGGAAGAGGGAGAGGTACCTGCAAAAGGAAGTCTCAGGGGGGAGTGGGGGCACGCTGAGCAGTGATAACATCAGCGGTAGTGGCGATACTGTAGGGATAGGGGACAGCACCACCAAGCTGCAAAACGTTGTGGTGATGGGGAGAAGCAGCTGGGAGAGCATCCCCAAACAGTACAAGCCACTCCCAAACAGAATCAACGTCGTGCTCTCCAAGACGCTAACACATGAACAGGTGAAGGAAAAGGTTTATATAATTAACAGCATAGATGACCTACTGCTGCTTTTAAAAAAGCTGAAGTACTACAAATGCTTTATTATTGGAGGAGCGCAGGTCTATGGGGAATGTCTAAGTAGGAACCTAATTAAGCAGATATACTTCACGAGGATCAACAACGCTTACCAGTGTGACGTTTTGTTCCCCGAGTTTGACGAAGGGCTG

>macaque-THA012
ATGGAGGACCTTTCAGAGATATTCGACATTTACGCCATCTGTGCATGCTGTAAGGTCTCCCCCCCCAGTGAAGGAATAAAGAATGAACCGTTCAGCCCACGAACCTTTAGGGGTCTCGGGAATAATGGGACTCTCCCATGGAAAAGCAATTCGGTCGACATGAAGTACTTCAGCTCGGTGACGACCTACGTGGATGAGTCCAAGTATGAGAAGCTGAAGTGGAAGAGGGAGAGGTACCTGCAAAAGGAAGTCTCAGGGGGGAGTGGGGGCACGCTGAGCAGTGATAACATCAGCGGTAGTGGCGATACTGTAGGGATAGGGGACAGCACCACCAAGCTGCAAAACGTTGTGGTGATGGGGAGAAGCAGCTGGGAGAGCATCCCCAAACAGTACAAGCCACTCCCAAACAGAATCAACGTCGTGCTCTCCAAGACGCTAACACATGAACAGGTGAAGGAAAAGGTTTATATAATTAACAGCATAGATGACCTACTGCTGCTTTTAAAAAAGCTGAAGTACTACAAATGCTTTATTATTGGAGGAGCGCAGGTCTATGGGGAATGTCTAAGTAGGAACCTAATTAAGCAGATATACTTCACGAGGATCAACAACGCTTACCAGTGTGACGTTTTGTTCCCCGAGTTTGACGAAGGGCAG

>macaque-THA013
ATGGAGGACCTTTCAGAGATATTCGACATTTACGCCATCTGTGCATGCTGTAAGGTCTCCCCCCCCAGTGAAGGAATAAAGAATGAACCGTTCAGCCCACGAACCTTTAGGGGTCTCGGGAATAATGGGACTCTCCCATGGAAAAGCAATTCGGTCGACATGAAGTACTTCAGCTCGGTGACGACCTACGTGGATGAGTCCAAGTATGAGAAGCTGAAGTGGAAGAGGGAGAGGTACCTGCAAAAGGAAGTCTCAGGGGGGAGTGGGGGCACGCTGAGCAGTGATAACATCAGCGGTAGTGGCGATACTGTAGGGATAGGGGACAGCACCACCAAGCTGCAAAACGTTGTGGTGATGGGGAGAAGCAGCTGGGAGAGCATCCCCAAACAGTACAAGCCACTCCCAAACAGAATCAACGTCGTGCTCTCCAAGACGCTAACACATGAACAGGTGAAGGAAAAGGTTTATATAATTAACAGCATAGATGACCTACTGCTGCTTTTAAAAAAGCTGAAGTACTACAAATGCTTTATTATTGGAGGAGCGCAGGTCTATGGGGAATGTCTAAGTAGGAACCTAATTAAGCAGATATACTTCACGAGGATCAACAACGCTTACCAGTGTGACGTTTTGTTCCCCGAGTTTGACGAAGGGCAG

>macaque-THA014
ATGGAGGACCTTTCAGAGATATTCGACATTTACGCCATCTGTGCATGCTGTAAGGTCTCCCCCCCCAGTGAAGGAATAAAGAATGAACCGTTCAGCCCACGGACCTTTAGGGGTCTCGGGAATAATGGGACTCTCCCATGGAAAAGCAATTCGGTCGACATGAAGTACTTCAGCTCGGTGACGACCTACGTGGATGAGTCCAAGTATGAGAAGCTGAAGTGGAAGAGGGAGAGGTACCTGCAAAAGGAAGTCTCAGGGGGGAGTGGGGGCACGCTGAGCAGTGATAACATCAGCGGTAGTGGCGATACTGTAGGGATAGGGGACAGCACCACCAAGCTGCAAAACGTTGTGGTGATGGGGAGAAGCAGCTGGGAGAGCATCCCCAAACAGTACAAGCCACTCCCAAACAGAATCAACGTCGTGCTCTCCAAGACGCTAACACATGAACAGGTGAAGGAAAAGGTTTATATAATTAACAGCATAGATGACCTACTGCTGCTTTTAAAAAAGCTGAAGTACTACAAATGCTTTATTATTGGAGGAGCGCAGGTCTATGGGGAATGTCTAAGTAGGAACCTAATTAAGCAGATATACTTCACGAGGATCAACAACGCTTACCAGTGTGACGTTTTGTTCCCCGAGTTTGACGAAGGGCAG

>macaque-THA015
ATGGAGGACCTTTCAGAGATATTCGACATTTACGCCATCTGTGCATGCTGTAAGGTCTCCCCCCCCAGTGAAGGAATAAAGAATGAACCGTTCAGCCCACGAACCTTTAGGGGTCTCGGGAATAATGGGACTCTCCCATGGAAAAGCAATTCGGTCGACATGAAGTACTTCAGCTCGGTGACGACCTACGTGGATGAGTCCAAGTATGAGAAGCTGAAGTGGAAGAGGGAGAGGTACCTGCAAAAGGAAGTCTCAGGGGGGAGTGGGGGCACGCTGAGCAGTGATAACATCAGCGGTAGTGGCGATACTGTAGGGATAGGGGACAGCACCACCAAGCTGCAAAACGTTGTGGTGATGGGGAGAAGCAGCTGGGAGAGCATCCCCAAACAGTACAAGCCACTCCCAAACAGAATCAACGTCGTGCTCTCCAAGACGCTAACACATGAACAGGTGAAGGAAAAGGTTTATATAATTAACAGCATAGATGACCTACTGCTGCTTTTAAAAAAGCTGAAGTACTACAAATGCTTTATTATTGGAGGAGCGCAGGTCTATGGGGAATGTCTAAGTAGGAACCTAATTAAGCAGATATACTTCACGAGGATCAACAACGCTTACCAGTGTGACGTTTTGTTCCCCGAGTTTGACGAAGGGCTG

>macaque-THA016
ATGGAGGACCTTTCAGAGATATTCGACATTTACGCCATCTGTGCATGCTGTAAGGTCTCCCCCCCCAGTGAAGGAATAAAGAATGAACCGTTCAGCCCACGAACCTTTAGGGGTCTCGGGAATAATGGGACTCTCCCATGGAAAAGCAATTCGGTCGACATGAAGTACTTCAGCTCGGTGACGACCTACGTGGATGAGTCCAAGTATGAGAAGCTGAAGTGGAAGAGGGAGAGGTACCTGCAAAAGGAAGTCTCAGGGGGGAGTGGGGGCACGCTGAGCAGTGATAACATCAGCGGTAGTGGCGATACTGTAGGGATAGGGGACAGCACCACCAAGCTGCAAAACGTTGTGGTGATGGGGAGAAGCAGCTGGGAGAGCATCCCCAAACAGTACAAGCCACTCCCAAACAGAATCAACGTCGTGCTCTCCAAGACGCTAACACATGAACAGGTGAAGGAAAAGGTTTATATAATTAACAGCATAGATGACCTACTGCTGCTTTTAAAAAAGCTGAAGTACTACAAATGCTTTATTATTGGAGGAGCGCAGGTCTATGGGGAATGTCTAAGTAGGAACCTAATTAAGCAGATATACTTCACGAGGATCAACAACGCTTACCAGTGTGACGTTTTGTTCCCCGAGTTTGACGAAGGGCTG

>macaque-THA017
ATGGAGGACCTTTCAGAGATATTCGACATTTACGCCATCTGTGCATGCTGTAAGGTCTCCCCCCCCAGTGAAGGAATAAAGAATGAACCGTTCAGCCCACGAACCTTTAGGGGTCTCGGGAATAATGGGACTCTCCCATGGAAAAGCAATTCGGTCGACATGAAGTACTTCAGCTCGGTGACGACCTACGTGGATGAGTCCAAGTATGAGAAGCTGAAGTGGAAGAGGGAGAGGTACCTGCAAAAGGAAGTCTCAGGGGGGAGTGGGGGCACGCTGAGCAGTGATAACATCAGCGGTAGTGGCGATACTGTAGGGATAGGGGACAGCACCACCAAGCTGCAAAACGTTGTGGTGATGGGGAGAAGCAGCTGGGAGAGCATCCCCAAACAGTACAAGCCACTCCCAAACAGAATCAACGTCGTGCTCTCCAAGACGCTAACACATGAACAGGTGAAGGAAAAGGTTTATATAATTAACAGCATAGATGACCTACTGCTGCTTTTAAAAAAGCTGAAGTACTACAAATGCTTTATTATTGGAGGAGCGCAGGTCTATGGGGAATGTCTAAGTAGGAACCTAATTAAGCAGATATACTTCACGAGGATCAACAACGCTTACCAGTGTGACGTTTTGTTCCCCGAGTTTGACGAAGGGCAG

>macaque-THA018
ATGGAGGACCTTTCAGAGATATTCGACATTTACGCCATCTGTGCATGCTGTAAGGTCTCCCCCCCCAGTGAAGGAATAAAGAATGAACCGTTCAGCCCACGGACCTTTAGGGGTCTCGGGAATAATGGGACTCTCCCATGGAAAAGCAATTCGGTCGACATGAAGTACTTCAGCTCGGTGACGACCTACGTGGATGAGTCCAAGTATGAGAAGCTGAAGTGGAAGAGGGAGAGGTACCTGCAAAAGGAAGTCTCAGGGGGGAGTGGGGGCACGCTGAGCAGTGATAACATCAGCGGTAGTGGCGATACTGTAGGGATAGGGGACAGCACCACCAAGCTGCAAAACGTTGTGGTGATGGGGAGAAGCAGCTGGGAGAGCATCCCCAAACAGTACAAGCCACTCCCAAACAGAATCAACGTCGTGCTCTCCAAGACGCTAACACATGAACAGGTGAAGGAAAAGGTTTATATAATTAACAGCATAGATGACCTACTGCTGCTTTTAAAAAAGCTGAAGTACTACAAATGCTTTATTATTGGAGGAGCGCAGGTCTATGGGGAATGTCTAAGTAGGAACCTAATTAAGCAGATATACTTCACGAGGATCAACAACGCTTACCAGTGTGACGTTTTGTTCCCCGAGTTTGACGAAGGGCAG

>macaque-THA019
ATGGAGGACCTTTCAGAGATATTCGACATTTACGCCATCTGTGCATGCTGTAAGGTCTCCCCCCCCAGTGAAGGAATAAAGAATGAACCGTTCAGCCCACGGACCTTTAGGGGTCTCGGGAATAATGGGACTCTCCCATGGAAAAGCAATTCGGTCGACATGAAGTACTTCAGCTCGGTGACGACCTACGTGGATGAGTCCAAGTATGAGAAGCTGAAGTGGAAGAGGGAGAGGTACCTGCAAAAGGAAGTCTCAGGGGGGAGTGGGGGCACGCTGAGCAGTGATAACATCAGCGGTAGTGGCGATACTGTAGGGATAGGGGACAGCACCACCAAGCTGCAAAACGTTGTGGTGATGGGGAGAAGCAGCTGGGAGAGCATCCCCAAACAGTACAAGCCACTCCCAAACAGAATCAACGTCGTGCTCTCCAAGACGCTAACACATGAACAGGTGAAGGAAAAGGTTTATATAATTAACAGCATAGATGACCTACTGCTGCTTTTAAAAAAGCTGAAGTACTACAAATGCTTTATTATTGGAGGAGCGCAGGTCTATGGGGAATGTCTAAGTAGGAACCTAATTAAGCAGATATACTTCACGAGGATCAACAACGCTTACCAGTGTGACGTTTTGTTCCCCGAGTTTGACGAAGGGCAG

>macaque-THA020
ATGGAGGACCTTTCAGAGATATTCGACATTTACGCCATCTGTGCATGCTGTAAGGTCTCCCCCCCCAGTGAAGGAATAAAGAATGAACCGTTCAGCCCACGAACCTTTAGGGGTCTCGGGAATAATGGGACTCTCCCATGGAAAAGCAATTCGGTCGACATGAAGTACTTCAGCTCGGTGACGACCTACGTGGATGAGTCCAAGTATGAGAAGCTGAAGTGGAAGAGGGAGAGGTACCTGCAAAAGGAAGTCTCAGGGGGGAGTGGGGGCACGCTGAGCAGTGATAACATCAGCGGTAGTGGCGATACTGTAGGGATAGGGGACAGCACCACCAAGCTGCAAAACGTTGTGGTGATGGGGAGAAGCAGCTGGGAGAGCATCCCCAAACAGTACAAGCCACTCCCAAACAGAATCAACGTCGTGCTCTCCAAGACGCTAACACATGAACAGGTGAAGGAAAAGGTTTATATAATTAACAGCATAGATGACCTACTGCTGCTTTTAAAAAAACTGAAGTACTACAAATGCTTTATTATTGGAGGAGCGCAGGTCTATGGGGAATGTCTAAGTAGGAACCTAATTAAGCAGATATACTTCACGAGGATCAACAACGCTTACCAGTGTGACGTTTTGTTCCCCGAGTTTGACGAAGGGCAG

>macaque-THA021
ATGGAGGACCTTTCAGAGGTATTCGACATTTACGCCATCTGTGCATGCTGTAAGGTCTCCCCCCCCAGTGAAGGGATAAAGAATGAACCGTTCAGCCCACGGACCTTTAGGGGTCTCGGGAATAATGGGACTCTCCCATGGAAAAGCAATTCGGTCGACATGAAGTACTTCAGCTCGGTGACGACCTACGTGGATGAGTCCAAGTATGAGAAGCTGAAGTGGAAGAGGGAGAGGTACCTGCAAAAGGAAGTCTCAGGGGGGAGTGGGGGCACGCTGAGCAGTGATAACATCAGCGGTAGTGGCGATACTGTAGGGATAGGGGACAGCACCACCAAGCTGCAAAACGTTGTGGTGATGGGGAGAAGCAGCTGGGAGAGCATCCCCAAACAGTACAAGCCGCTCCCAAACAGAATCAACGTCGTGCTCTCCAAGACGCTAACACATGAACAGGTGAAGGAAAAGGTTTATATAATTAACAGCATAGATGACCTACTGCTGCTTTTAAAAAAGCTGAAGTACTACAAATGCTTTATTATTGGAGGAGCGCAGGTCTATGGGGAATGTCTAAGTAGGAACCTAATTAAGCAGATATACTTCACGAGGATCAACAACGCTTACCAGTGTGACGTTTTGTTCCCCGAGTTTGACGAAGGGCAG

>macaque-THA022
ATGGAGGACCTTTCAGAGGTATTCGACATTTACGCCATCTGTGCATGCTGTAAGGTCTCCCCCCCCAGTGAAGGGATAAAGAATGAACCGTTCAGCCCACGGACCTTTAGGGGTCTCGGGAATAATGGGACTCTCCCATGGAAAAGCAATTCGGTCGACATGAAGTACTTCAGCTCGGTGACGACCTACGTGGATGAGTCCAAGTATGAGAAGCTGAAGTGGAAGAGGGAGAGGTACCTGCAAAAGGAAGTCTCAGGGGGGAGTGGGGGCACGCTGAGCAGTGATAACATCAGCGGTAGTGGCGATACTGTAGGGATAGGGGACAGCACCACCAAGCTGCAAAACGTTGTGGTGATGGGGAGAAGCAGCTGGGAGAGCATCCCCAAACAGTACAAGCCACTCCCAAACAGAATCAACGTCGTGCTCTCCAAGACGCTAACACATGAACAGGTGAAGGAAAAGGTTTATATAATTAACAGCATAGATGACCTACTGCTGCTTTTAAAAAAGCTGAAGTACTACAAATGCTTTATTATTGGAGGAGCGCAGGTCTATGGGGAATGTCTAAGTAGGAACCTAATTAAGCAGATATACTTCACGAGGATCAACAACGCTTACCAGTGTGACGTTTTGTTCCCCGAGTTTGACGAAGGGCAG

>macaque-THA023
ATGGAGGACCTTTCAGAGATATTCGACATTTACGCCATCTGTGCATGCTGTAAGGTCTCCCCCCCCAGTGAAGGAATAAAGAATGAACCGTTCAGCCCACGAACCTTTAGGGGTCTCGGGAATAATGGGACTCTCCCATGGAAAAGCAATTCGGTCGACATGAAGTACTTCAGCTCGGTGACGACCTACGTGGATGAGTCCAAGTATGAGAAGCTGAAGTGGAAGAGGGAGAGGTACCTGCAAAAGGAAGTCTCAGGGGGGAGTGGGGGCACGCTGAGCAGTGATAACATCAGCGGTAGTGGCGATACTGTAGGGATAGGGGACAGCACCACCAAGCTGCAAAACGTTGTGGTGATGGGGAGAAGCAGCTGGGAGAGCATCCCCAAACAGTACAAGCCACTCCCAAACAGAATCAACGTCGTGCTCTCCAAGACGCTAACACATGAACAGGTGAAGGAAAAGGTTTATATAATTAACAGCATAGATGACCTACTGCTGCTTTTAAAAAAGCTGAAGTACTACAAATGCTTTATTATTGGAGGAGCGCAGGTCTATGGGGAATGTCTAAGTAGGAACCTAATTAAGCAGATATACTTCACGAGGATCAACAACGCTTACCAGTGTGACGTTTTGTTCCCCGAGTTTGACGAAGGGCAG

>macaque-THA024
ATGGAGGACCTTTCAGAGATATTCGACATTTACGCCATCTGTGCATGCTGTAAGGTCTCCCCCCCCAGTGAAGGAATAAAGAATGAACCGTTCAGCCCACGAACCTTTAGGGGTCTCGGGAATAATGGGACTCTCCCATGGAAAAGCAATTCGGTCGACATGAAGTACTTCAGCTCGGTGACGACCTACGTGGATGAGTCCAAGTATGAGAAGCTGAAGTGGAAGAGGGAGAGGTACCTGCAAAAGGAAGTCTCAGGGGGGAGTGGGGGCACGCTGAGCAGTGATAACATCAGCGGTAGTGGCGATACTGTAGGGATAGGGGACAGCACCACCAAGCTGCAAAACGTTGTGGTGATGGGGAGAAGCAGCTGGGAGAGCATCCCCAAACAGTACAAGCCACTCCCAAACAGAATCAACGTCGTGCTCTCCAAGACGCTAACACATGAACAGGTGAAGGAAAAGGTTTATATAATTAACAGCATAGATGACCTACTGCTGCTTTTAAAAAAGCTGAAGTACTACAAATGCTTTATTATTGGAGGAGCGCAGGTCTATGGGGAATGTCTAAGTAGGAACCTAATTAAGCAGATATACTTCACGAGGATCAACAACGCTTACCAGTGTGACGTTTTGTTCCCCGAGTTTGACGAAGGGCAG

>macaque-THA025
ATGGAGGACCTTTCAGAGATATTCGACATTTACGCCATCTGTGCATGCTGTAAGGTCTCCCCCCCCAGTGAAGGAATAAAGAATGAACCGTTCAGCCCACGAACCTTTAGGGGTCTCGGGAATAATGGGACTCTCCCATGGAAAAGCAATTCGGTCGACATGAAGTACTTCAGCTCGGTGACGACCTACGTGGATGAGTCCAAGTATGAGAAGCTGAAGTGGAAGAGGGAGAGGTACCTGCAAAAGGAAGTCTCAGGGGGGAGTGGGGGCACGCTGAGCAGTGATAACATCAGCGGTAGTGGCGATACTGTAGGGATAGGGGACAGCACCACCAAGCTGCAAAACGTTGTGGTGATGGGGAGAAGCAGCTGGGAGAGCATCCCCAAACAGTACAAGCCACTCCCAAACAGAATCAACGTCGTGCTCTCCAAGACGCTAACACATGAACAGGTGAAGGAAAAGGTTTATATAATTAACAGCATAGATGACCTACTGCTGCTTTTAAAAAAGCTGAAGTACTACAAATGCTTTATTATTGGAGGAGCGCAGGTCTATGGGGAATGTCTAAGTAGGAACCTAATTAAGCAGATATACTTCACGAGGATCAACAACGCTTACCAGTGTGACGTTTTGTTCCCCGAGTTTGACGAAGGGCAG

>macaque-THA026
ATGGAGGACCTTTCAGAGATATTCGACATTTACGCCATCTGTGCATGCTGTAAGGTCTCCCCCCCCAGTGAAGGAATAAAGAATGAACCGTTCAGCCCACGGACCTTTAGGGGTCTCGGGAATAATGGGACTCTCCCATGGAAAAGCAATTCGGTCGACATGAAGTACTTCAGCTCGGTGACGACCTACGTGGATGAGTCCAAGTATGAGAAGCTGAAGTGGAAGAGGGAGAGGTACCTGCAAAAGGAAGTCTCAGGGGGGAGTGGGGGCACGCTGAGCAGTGATAACATCAGCGGTAGTGGCGATACTGTAGGGATAGGGGACAGCACCACCAAGCTGCAAAACGTTGTGGTGATGGGGAGAAGCAGCTGGGAGAGCATCCCCAAACAGTACAAGCCACTCCCAAACAGAATCAACGTCGTGCTCTCCAAGACGCTAACACATGAACAGGTGAAGGAAAAGGTTTATATAATTAACAGCATAGATGACCTACTGCTGCTTTTAAAAAAGCTGAAGTACTACAAATGCTTTATTATTGGAGGAGCGCAGGTCTATGGGGAATGTCTAAGTAGGAACCTAATTAAGCAGATATACTTCACGAGGATCAACAACGCTTACCAGTGTGACGTTTTGTTCCCCGAGTTTGACGAAGGGCAG

>macaque-THA027
ATGGAGGACCTTTCAGAGGTATTCGACATTTACGCCATCTGTGCATGCTGTAAGGTCTCCCCCCCCAGTGAAGGGATAAAGAATGAACCGTTCAGCCCACGGACCTTTAGGGGTCTCGGGAATAATGGGACTCTCCCATGGAAAAGCAATTCGGTCGACATGAAGTACTTCAGCTCGGTGACGACCTACGTGGATGAGTCCAAGTATGAGAAGCTGAAGTGGAAGAGGGAGAGGTACCTGCAAAAGGAAGTCTCAGGGGGGAGTGGGGGCACGCTGAGCAGTGATAACATCAGCGGTAGTGGCGATACTGTAGGGATAGGGGACAGCACCACCAAGCTGCAAAACGTTGTGGTGATGGGGAGAAGCAGCTGGGAGAGCATCCCCAAACAGTACAAGCCACTCCCAAACAGAATCAACGTCGTGCTCTCCAAGACGCTAACACATGAACAGGTGAAGGAAAAGGTTTATATAATTAACAGCATAGATGACCTACTGCTGCTTTTAAAAAAGCTGAAGTACTACAAATGCTTTATTATTGGAGGAGCGCAGGTCTATGGGGAATGTCTAAGTAGGAACCTAATTAAGCAGATATACTTCACGAGGATCAACAACGCTTACCAGTGTGACGTTTTGTTCCCCGAGTTTGACGAAGGGCAG

>macaque-THA028
ATGGAGGACCTTTCAGAGATATTCGACATTTACGCCATCTGTGCATGCTGTAAGGTCTCCCCCCCCAGTGAAGGAATAAAGAATGAACCGTTCAGCCCACGAACCTTTAGGGGTCTCGGGAATAATGGGACTCTCCCATGGAAAAGCAATTCGGTCGACATGAAGTACTTCAGCTCGGTGACGACCTACGTGGATGAGTCCAAGTATGAGAAGCTGAAGTGGAAGAGGGAGAGGTACCTGCAAAAGGAAGTCTCAGGGGGGAGTGGGGGCACGCTGAGCAGTGATAACATCAGCGGTAGTGGCGATACTGTAGGGATAGGGGACAGCACCACCAAGCTGCAAAACGTTGTGGTGATGGGGAGAAGCAGCTGGGAGAGCATCCCCAAACAGTACAAGCCACTCCCAAACAGAATCAACGTCGTGCTCTCCAAGACGCTAACACATGAACAGGTGAAGGAAAAGGTTTATATAATTAACAGCATAGATGACCTACTGCTGCTTTTAAAAAAGCTGAAGTACTACAAATGCTTTATTATTGGAGGAGCGCAGGTCTATGGGGAATGTCTAAGTAGGAACCTAATTAAGCAGATATACTTCACGAGGATCAACAACGCTTACCAGTGTGACGTTTTGTTCCCCGAGTTTGACGAAGGGCAG

>macaque-THA029
ATGGAGGACCTTTCAGAGGTATTCGACATTTACGCCATCTGTGCATGCTGTAAGGTCTCCCCCCCCAGTGAAGGGATAAAGAATGAACCGTTCAGCCCACGGACCTTTAGGGGTCTCGGGAATAATGGGACTCTCCCATGGAAAAGCAATTCGGTCGACATGAAGTACTTCAGCTCGGTGACGACCTACGTGGATGAGTCCAAGTATGAGAAGCTGAAGTGGAAGAGGGAGAGGTACCTGCAAAAGGAAGTCTCAGGGGGGAGTGGGGGCACGCTGAGCAGTGATAACATCAGCGGTAGTGGCGATACTGTAGGGATAGGGGACAGCACCACCAAGCTGCAAAACGTTGTGGTGATGGGGAGAAGCAGCTGGGAGAGCATCCCCAAACAGTACAAGCCACTCCCAAACAGAATCAACGTCGTGCTCTCCAAGACGCTAACACATGAACAGGCGAAGGAAAAGGTTTATATAATTAACAGCATAGATGACCTACTGCTGCTTTTAAAAAAGCTGAAGTACTACAAATGCTTTATTATTGGAGGAGCGCAGGTCTATGGGGAATGTCTAAGTAGGAACCTAATTAAGCAGATATACTTCACGAGGATCAACAACGCTTACCAGTGTGACGTTTTGTTCCCCGAGTTTGACGAAGGGCAG
