# Supplementary material for: Molecular analysis of DHFR and DHPS gene mutations in Plasmodium cynomolgi from humans and macaques in Southeast Asia
Source: Parasite. 2025 Sep 29;32:64. doi: 10.1051/parasite/2025057 (PMC12479033; doi:10.1051/parasite/2025057)
Supplement: Supplementary file 1 — Nucleotide sequences of pcydhfr. Supplementary File 2: Nucleotide sequences of pcydhps. [file parasite-32-64-s1.zip › parasite250001-1-olm/Supplementary 2_Nucleotide sequence of pcydhps.txt]

>P. cynomolgi strain M
ATGGAGGATTCAAACACGAGGAGCATTACCCCAAGGAATATAGCCGTTTTAAACTTTGGAACTAATGACAAAAAGAATTGCGTAACGATTTTAGAAACGGCGCTATATCTGACGGAGAAGTACCTTGgtaagggctaaaggaggggacagtttaggggaaatttatcttcctctttggaagagacaatatttgggaagcgtgagaagctcccccttgggcattttttcctaccagcatatgtacattgagaggggcatactttcccccccaataataaacacacacatacacacacgtccaaatgtcgccacgctagatgtgcccccgcttaagcgaccattaaccatatttgtctcctctcctttttcttgaaacatgttagGCAAAATAATCAACAGTTCGTACATTTACGAAACTGTCCCGGAATACATCGTCCTGGATGAAGAAAACAAAATTGGAAAGGTGAGGGAGGAGCAGCCCCCAAGTGAAATTTCTTGGATAAGGGATTTGATCCAGACAGTGGAGAAGTCCAGATACGAAGAAAGTAAAGATTTAATTTATGAGTGCAAAGAATTGGAAGTGTTTTTAAAAAATGAAAAAATTAATGAAAGCATTATGAAGGAAGTCAATGTAAAGGATTACGAAAATGAAACAAGAAAAATAATCAAACAGAATGACGAAATAATGAAGAAAAACTTAGAACAGTCTAAAGATAAATATTACACCAGTTATTTTTTTAACTTAACAGTTGTAGTTCGGACCTTTGTTGAAGACCCCCTCGCCATGCTCGTAATTTTAAAGTACATAGAGCAAATCATGAAAAGAAGGGAAAGCAAAAAGGATCAGGGAGAAATATTTGAAAATCGCATAATAGACATTGATATTTTATTTTTTAACAACTACACAATTTTTGAGAGAAATATAAGTTTAAAAAAAGAAGACATATATAATATCATCACAAAATATATTCACATAAATCAAACTAGTGATCAGAACCGTCTCGAAATTATCCAAAATCTGGGCAACAAAATTGAATTTTTATGTATCCCTCATGTGTACACAAAATATAGGTATAGTATCCTCCTCTGCTTAAATGATATAATTCCAGAGTATAAGCACAGCACATTTGAGGAACCCATTCGCTCAACTTATAAAAATTATGTTAACAAATTTGAAGAGAAGTATCACATTAATATCAGGAAGAATAATAAGAGGCTATACGTATTGAAAGATAAAGTATCATACTTAAAAGAAAGAACTCATATAGTGGGCATTTTGAATGTTAACTATGATTCCTTTTCTGATGGTGGTTTGTTTGTCGATCCTGTGAAAGCTGTGGAAAGGATGTTCGAAATGACAAATGATGGGGCGAGCGTTATTGACATCGGGGGGGAATCGTCCGCTCCTTATGTGGTTCCCAATCCGAGTGTCACTGAACGGGATTTGGTCATGCCCGTTTTGAAGCTGTTTAAGGAGGAGTGGCATAAGCTGGAGAGCGAGGTCGGCGGTGGTACGGCAGGTTGCGCTACAATAGGCGATGACAAGAAAAATGGCCAGCGAGACGCAGAGGAGATCCTACAAAAATTGAGGGACGCAAAACCGATTGTAAGCATCGATACTGTCAATTATGATCTGTTCAAAGAGTGCGTGGAAAATGAATTGGTTGACATCCTAAACGATATCAGTGCGTGTACACACAACGCAGATATTATAAAATTATTAAAAAGGAAAAATAAATTCTATACCGTCGTTTTAATGCACAAGAGGGGAAATCCACACACCATGGATAAGCTAACAAATTACGATGATCTTATAAATGACATTAAAAAGTATTTAGAAGATCGATTAAATTTCCTCGTTCTCAATGGGATACCACGTTACCGAGTTCTCTTTGATGTTGGCCTAGGGTTTGCCAAAAAACACGACCAATCCATTAAGCTGTTGCAGCATATTCACGTTTATGATGAGTACCCGCTGTTTCTTGGCTACTCGAGGAAGCGATTTATTGCCCACTGCATGGGGAAAGGTGGCGCGACCAATGGGGGCTTCGAACTGACGAACGGGGGCGCCAAACTGACGAATGGTGACTCCAAACTGACGAATGGTGACTCCAAACTGACGAATGGTGACTCCAAACTGACGAATGATGACTCCAAACTGACGAATGGTGACTCCAAACTGACTAACGGGGGCTCCAAACTGACAAATGGTGACTCCAAACTGACTAATGGTGACGCGTCACAACTGTGGAGGTTCAAAATGAGCCACATGCGTCAGGACAAGGATCAGCTTTTGTACCAGAAAAATATTTGCGgtaagaattcgtcggctctgtgatttggcaaaacgtgtatttgagtggcccttacatgtgctgtacatttgtttattcttttatcaactctaagtttcgtatgatgccccacgtttaacatccccccctgctctccctttttcctagGCGGACTAGCCATTGCTTCCTACAGCTTTTACAAAAAGGTGGACCTCATCAGAGTTCACGATGTGTTAGAAACCAAGGCAGTCCTGGATGTGCTCGCAAGGATACATCAATCTTAG

>P. cynomolgi strain B
ACATATATAATATCATCACAAAATATATTCACATAAATCAAACTAGTGATCAGAACCGTCTCGAAATTAT
CCAAAATCTGGGCAACAAAATTGAATTTTTATGTATCCCTCATGTGTACACAAAATATAGGTATAGTATC
CTCCTCTGCTTAAATGATATAATTCCAGAGTATAAGCACAGCACATTTGAGGAACCCATTCGCTCAACTT
ATAAAAATTATGTTAACAAATTTGAAGAGAAGTATCACATTAATATCAGGAAGAATAATAAGAGGCTATA
CGTATTGAAAGATAAAGTATCATACTTAAAAGAAAGAACTCATATAGTGGGCATTTTGAATGTTAACTAT
GATTCCTTTTCTGATGGTGGTTTGTTTGTCGATCCTGTGAAAGCTGTGGAAAGGATGTTCGAAATGACAA
ATGATGGGGCGAGCGTTATTGACATCGGGGGGGAATCGTCCGCTCCTTATGTGGTTCCCAATCCGAGTGT
CACTGAACGGGATTTGGTCATGCCCGTTTTGAAGCTGTTTAAGGAGGAGTGGCATAAGCTGGAGAGCGAG
GTCGGCGGTGGTACGGCAGGTTGCGCTACAATAGGCGATGACAAGAAAAATGGCCAGCGAGACGCAGAGG
AGATCCTACAAAAATTGAGGGACGCAAAACCGATTGTAAGCATCGATACTGTCAATTATGATCTGTTCAA
AGAGTGCGTGGAAAATGAATTGGTTGACATCCTAAACGATATCAGTGCGTGTACACACAACGCAGATATT
ATAAAATTATTAAAAAGGAAAAATAAATTCTATACCGTCGTTTTAATGCACAAGAGGGGAAATCCACACA
CCATGGATAAGCTAACAAATTACGATGATCTTATAAATGACATTAAAAAGTATTTAGAAGATCGATTAAA
TTTCCTCGTTCTCAATGGGATACCACGTTACCGAGTTCTCTTTGATGTTGGCCTAGGGTTTGCCAAAAAA
CACGACCAATCCATTAAGCTGTTGCAGCATATTCACGTTTATGATGAGTACCCGCTGTTTCTTGGCTACT
CGAGGAAGCGATTTATTGCCCACTGCATGGGGAAAGGTGGCGCGACCAATGGGGGCTTCGAACTGACGAA
CGGGGGCGCCAAACTGACGAATGGTGACTCCAAACTGACGAATGGTGACTCCAAACTGACGAATGATGAC
TCCAAACTGACGAATGGTGACTCCAAACTGACTAACGGGGGCTCCAAACTGACAAATGGTGACTCCAAAC
TGACTAATGGTGACGCGTCACAACTGTGGAGGTTCAAAATGAGCCACATGCGTCAGGACAAGGATCAGCT
TTTGTACCAGAAAAATATTTGCGGTAAGAATTCGTCGGCTCTGTGATTTGGCAAAACGTGTATTTGAGTG
GCCCTTACATGTGCTGTACATTTGTTTATTCTTTTATCAACTCTAAGTTTCGTATGATGCCCCACGTTTA
ACATCCCCCCCTGCTCTCCCTTTTTCCTAGGCGGACTAGCCATTGCTTCCTACAGCTTTTACAAAAAGGT
GGACCTCATCAGAGTTCACGATGTGTTAGAAACCAAGGCAGTCCTGGATGTGCTCGCAAGGATACATCAA
TCTTAG

>Human-01
GAAATGACAAATGATGGGGCGAGCGTTATTGACATCGGGGGGGAATCGTCCGCTCCTTATGTGGTT
CCCAATCCGAGTGTCACTGAACGGGATTTGGTCATGCCCGTTTTGAAGCTGTTTAAGGAGGAGTGGCATA
AGCTGGAGAGCGAGGTCGGCGGTGGTACGGCAGGTTGCGCTACAATAGGCGATGACAAGAAAAATGGCCA
GCGAGACGCAGAGGAGATCCTACAAAAATTGAGGGACGCAAAACCGATTATAAGCATCGATACTGTCAAT
TATGATCTGTTCAAAGAGTGCGTGGAAAATGAATTGGTTGACATCCTAAACGATATCAGTGCGTGTACAC
ACAACGCAGATATTATAAAATTATTAAAAAGGAAAAATAAATTCTATACCGTCGTTTTAATGCACAAGAG
GGGAAATCCACACACCATGGATAAGCTAACAAATTACGATGATCTTATAAATGACATTAAAAAGTATTTA
GAAGATCGATTAAATTTCCTCGTTCTCAATGGGATACCACGTTACCGAGTTCTCTTTGATGTTGGCCTAG
GGTTTGCCAAAAAACACGACCAATCCATTAAGCTGTTGCAGCATATTCACGTTTATGATGAGTACCCGCT
GTTTCTTGGCTACTCGAGGAAGCGATTTATTGCCCACTGCATGGGGAAAGGTGGCGCGAC

>Human-02
GAAATGACAAATGATGGGGCGAGCGTTATTGACATCGGGGGGGAATCGTCCGCTC
CTTATGTGGTTCCCAATCCGAGTGTCACTGAACGGGATTTGGTCATGCCCGTTTTGAAGCTGTTTAAGGA
GGAGTGGCATAAGCTGGAGAGCGAAGTCGGCGGTGGTACGGCAGGTTGCGCTACAATAGGCGATGACAAG
AAAAATGGCCAGCGAGACGCAGAGGAGATCCTACAAAAATTGAGGGACGCAAAACCGATTATAAGCATCG
ATACTGTCAATTATGATCTGTTCAAAGAGTGCGTGGAAAATGAATTGGTTGACATCCTAAACGATATCAG
TGCGTGTACACACAACGCAGATATTATAAAATTATTAAAAAGGAAAAATAAATTCTATACCGTCGTTTTA
ATGCACAAGAGGGGAAATCCACACACCATGGATAAGCTAACAAATTACGATGATCTTATAAATGACATTA
AAAAGTATTTAGAAGATCGATTAAATTTCCTCGTTCTCAATGGGATACCACGTTACCGAGTTCTCTTTGA
TGTTGGCCTAGGGTTTGCCAAAAAACACGACCAATCCATTAAGCTGTTGCAGCATATTCACGTTTATGAT
GAGTACCCGCTGTTTCTTGGCTACTCGAGGAAGCGATTTATTGCCCACTGCATGGGGAAAGGTGGCGCGA
C

>Human-03
GAAATGACAAATGATGGGGCGAGCGTTATTGACATCGGGGGGGAA
TCGTCCGCTCCTTATGTGGTTCCCAATCCGAGTGTCACTGAACGGGATTTGGTCATGCCCGTTTTGAAGC
TGTTTAAGGAGGAGTGGCATAAGCTGGAGAGCGAGGTCGGCGGTGGTACGGCAGGTTGCGCTACAATAGG
CGATGACAAGAAAAATGGCCAGCGAGACGCAGAGGAGATCCTACAAAAATTGAGGGACGCAAAACCGATT
ATAAGCATCGATACTGTCAATTATGATCTGTTCAAAGAGTGCGTGGAAAATGAATTGGTTGACATCCTAA
ACGATATCAGTGCGTGTACACACAACGCAGATATTATAAAATTATTAAAAAGGAAAAATAAATTCTATAC
CGTCGTTTTAATGCACAAGAGGGGAAATCCACACACCATGGATAAGCTAACAAATTACGATGATCTTATA
AATGACATTAAAAAGTATTTAGAAGATCGATTAAATTTCCTCGTTCTCAATGGGATACCACGTTACCGAG
TTCTCTTTGATGTTGGCCTAGGGTTTGCCAAAAAACACGACCAATCCATTAAGCTGTTGCAGCATATTC
ACGTTTATGATGAGTACCCGCTGTTTCTTGGCTACTCGAGGAAGCGATTTATTGCCCACTGCATGGGGAA
AGGTGGCGCGACCAAT

>Human-04
GACAAATGATGGGGCGAGCGTTATTGA
CATCGGGGGGGAATCGTCCGCTCCTTATGTGGTTCCCAATCCGAGTGTCACTGAACGGGATTTGGTCATG
CCCGTTTTGAAGCTGTTTAAGGAGGAGTGGCATAAGCTGGAGAGCGAGGTCGGCGGTGGTACGGCAGGTT
GCGCTACAATAGGCGATGACAAGAAAAATGGCCAGCGAGACGCAGAGGAGATCCTACAAAAATTGAGGGA
CGCAAAACCGATTATAAGCATCGATACTGTCAATTATGATCTGTTCAAAGAGTGCGTGGAAAATGAATTG
GTTGACATCCTAAACGATATCAGTGCGTGTACACACAACGCAGATATTATAAAATTATTAAAAAGGAAAA
ATAAATTCTATACCGTCGTTTTAATGCACAAGAGGGGAAATCCACACACCATGGATAAGCTAACAAATTA
CGATGATCTTATAAATGACATTAAAAAGTATTTAGAAGATCGATTAAATTTCCTCGTTCTCAATGGGATA
CCACGTTACCGAGTTCTCTTTGATGTTGGCCTAGGGTTTGCCAAAAAACACGACCAATCCATTAAGCTGT
TGCAGCATATTCACGTTTATGATGAGTACCCGCTGTTTCTTGGCTACTCGAGGAAGCGATTTATTGCCCA
CTGCATGGGGAAAGGT

>Human-05
TGACAAATGATGGGGCGAGCGTTATTGACATCGG
GGGGGAATCGTCCGCTCCTTATGTGGTTCCCAATCCGAGTGTCACTGAACGGGATTTGGTCATGCCCGTT
TTGAAGCTGTTTAAGGAGGAGTGGCATAAGCTGGAGAGCGAGGTCGGCGGTGGTACGGCAGGTTGCGCTA
CAATAGGCGATGACAAGAAAAATGGCCAGCGAGACGCAGAGGAGATCCTACAAAAATTGAGGGACGCAAA
ACCGATTATAAGCATCGATACTGTCAATTATGATCTGTTCAAAGAGTGCGTGGAAAATGAATTGGTTGAC
ATCCTAAACGATATCAGTGCGTGTACACACAACGCAGATATTATAAAATTATTAAAAAGGAAAAATAAAT
TCTATACCGTCGTTTTAATGCACAAGAGGGGAAATCCACACACCATGGATAAGCTAACAAATTACGATGA
TCTTATAAATGACATTAAAAAGTATTTAGAAGATCGATTAAATTTCCTCGTTCTCAATGGGATACCACGT
TACCGAGTTCTCTTTGATGTTGGCCTAGGGTTTGCCAAAAAACACGACCAATCCATTAAGCTGTTGCAGC
ATATTCACGTTTATGATGAGTACCCGCTGTTTCTTGGCTACTCGAGGAAGCGATTTATTGCCCACTGCAT
GGGGAAAGGTGGCGC

>Human-06
TGATGGGGCGAGCGTTATTGACATCGGGGGGGAATCGTCCGCTC
CTTATGTGGTTCCCAATCCGAGTGTCACTGAACGGGATTTGGTCATGCCCGTTTTGAAGCTGTTTAAGGA
GGAGTGGCATAAGCTGGAGAGCGAGGTCGGCGGTGGTACGGCAGGTTGCGCTACAATAGGCGATGACAAG
AAAAATGGCCAGCGAGACGCAGAGGAGATCCTACAAAAATTGAGGGACGCAAAACCGATTATAAGCATCG
ATACTGTCAATTATGATCTGTTCAAAGAGTGCGTGGAAAATGAATTGGTTGACATCCTAAACGATATCAG
TGCGTGTACACACAACGCAGATATTATAAAATTATTAAAAAGGAAAAATAAATTCTATACCGTCGTTTTA
ATGCACAAGAGGGGAAATCCACACACCATGGATAAGCTAACAAATTACGATGATCTTATAAATGACATTA
AAAAGTATTTAGAAGATCGATTAAATTTCCTCGTTCTCAATGGGATACCACGTTACCGAGTTCTCTTTGA
TGTTGGCCTAGGGTTTGCCAAAAAACACGACCAATCCATTAAGCTGTTGCAGCATATTCACGTTTATGAT
GAGTACCCGCTGTTTCTTGGCTACTCGAGGAAGCGATTTATTGCCCACTGCATGGGGAAAGGTGG

>Human-07
GTTCGAAATGACAAATGATGGGGCGAGCGTTATTGACATCGGG
GGGGAATCGTCCGCTCCTTATGTGGTTCCCAATCCGAGTGTCACTGAACGGGATTTGGTCATGCCCGTTT
TGAAGCTGTTTAAGGAGGAGTGGCATAAGCTGGAGAGCGAGGTCGGCGGTGGTACGGCAGGTTGCGCTAC
AATAGGCGATGACAAGAAAAATGGCCAGCGAGACGCAGAGGAGATCCTACAAAAATTGAGGGACGCAAAA
CCGATTATAAGCATCGATACTGTCAATTATGATCTGTTCAAAGAGTGCGTGGAAAATGAATTGGTTGACA
TCCTAAACGATATCAGTGCGTGTACACACAACGCAGATATTATAAAATTATTAAAAAGGAAAAATAAATT
CTATACCGTCGTTTTAATGCACAAGAGGGGAAATCCACACACCATGGATAAGCTAACAAATTACGATGAT
CTTATAAATGACATTAAAAAGTATTTAGAAGATCGATTAAATTTCCTCGTTCTCAATGGGATACCACGTT
ACCGAGTTCTCTTTGATGTTGGCCTAGGGTTTGCCAAAAAACACGACCAATCCATTAAGCTGTTGCAGCA
TATTCACGTTTATGATGAGTACCCGCTGTTTCTTGGCTACTCGAGGAAGCGATTTATTGCCCACTGCATG
GGGAAAGGTGGCGCGA

>Human-08
TTCGAAATGACAAATGATGGGGCGAGCGTTATTGACATCGGGGGG
GAATCGTCCGCTCCTTATGTGGTTCCCAATCCGAGTGTCACTGAACGGGATTTGGTCATGCCCGTTTTGA
AGCTGTTTAAGGAGGAGTGGCATAAGCTGGAGAGCGAGGTCGGCGGTGGTACGGCAGGTTGCGCTACAAT
AGGCGATGACAAGAAAAATGGCCAGCGAGACGCAGAGGAGATCCTACAAAAATTGAGGGACGCAAAACCG
ATTATAAGCATCGATACTGTCAATTATGATCTGTTCAAAGAGTGCGTGGAAAATGAATTGGTTGACATCC
TAAACGATATCAGTGCGTGTACACACAACGCAGATATTATAAAATTATTAAAAAGGAAAAATAAATTCTA
TACCGTCGTTTTAATGCACAAGAGGGGAAATCCACACACCATGGATAAGCTAACAAATTACGATGATCTT
ATAAATGACATTAAAAAGTATTTAGAAGATCGATTAAATTTCCTCGTTCTCAATGGGATACCACGTTACC
GAGTTCTCTTTGATGTTGGCCTAGGGTTTGCCAAAAAACACGACCAATCCATTAAGCTGTTGCAGCATAT
TCACGTTTATGATGAGTACCCGCTGTTTCTTGGCTACTCGAGGAAGCGATTTATTGCCCACTGCATGGGG
AAAGGTGGCGC

>Human-09
GAAATGACAAATGATGGGGCGAGCGTTATTGACATCGGGGGGGA
ATCGTCCGCTCCTTATGTGGTTCCCAATCCGAGTGTCACTGAACGGGATTTGGTCATGCCCGTTTTGAAG
CTGTTTAAGGAGGAGTGGCATAAGCTGGAGAGCGAGGTCGGCGGTGGTACGGCAGGTTGCGCTACAATAG
GCGATGACAAGAAAAATGGCCAGCGAGACGCAGAGGAGATCCTACAAAAATTGAGGGACGCAAAACCGAT
TATAAGCATCGATACTGTCAATTATGATCTGTTCAAAGAGTGCGTGGAAAATGAATTGGTTGACATCCTA
AACGATATCAGTGCGTGTACACACAACGCAGATATTATAAAATTATTAAAAAGGAAAAATAAATTCTATA
CCGTCGTTTTAATGCACAAGAGGGGAAATCCACACACCATGGATAAGCTAACAAATTACGATGATCTTAT
AAATGACATTAAAAAGTATTTAGAAGATCGATTAAATTTCCTCGTTCTCAATGGGATACCACGTTACCGA
GTTCTCTTTGATGTTGGCCTAGGGTTTGCCAAAAAACACGACCAATCCATTAAGCTGTTGCAGCATATTC
ACGTTTATGATGAGTACCCGCTGTTTCTTGGCTACTCGAGGAAGCGATTTATTGCCCACTGCATGGGGAA
AGGTGGCGCGA


>macaque-THA01
CGAGTGTGATTGACATCGGGGGGGAATCGTCCGCGCCTTACGTGGTCCCCAATCCGAGTGTCACTGAACGGGATTTGGTCATGCCCGTTTTGAAGCTCTTTAAGGAGGAATGGCATAATCTGGAACGCGAGGTTGGCGGTGGTACGGCGGGCTGCGATACAATAGGCGATGATAAGAAAAACGCCCAGCGAGATGCAGAGGAAATCCTACAAAAAGTGAGAGACGCAAAACCGATTATAAGCATCGATACTGTCAATTATGATCTGTTCAAAGAGTGTGTGGAAAACGAATTGGTGGATATCCTAAACGATATCAGTGCGTGTACACACAACGAGGATATTATAAAATTATTAAAAAGGAAAAATAAATTCTATAGCGTCGTTTTAATGCACAAGAGGGGAAATCCACACACCATGGATAAGTTAACAAATTACGATGATCTTATAAATGACATTAAAAAGTATTTAGAAGATCGATTAAATTTCCTCGTTCTCAATGGGATACCACGTTACCGAGTTCTCTTTGATGTTGGCCTAGGGTTTGCCAAAAAACACGACCAATCCATTAAGCTGTTGCAGCATATTCACGTTTATGATGAGTACCCCCTGTTTCTTGGCTACTCGAGGAAGCGATTTATTGTCCACTGCATGGGGAAAGGTGGCGCGACCAT

>macaque-THA02
CGAGTGTGATTGACATCGGGGGGGAATCGTCCGCGCCTTACGTGGTCCCCAATCCGAGTGTCACTGAACGGGATTTGGTCATGCCCGTTTTGAAGCTCTTTAAGGAGGAATGGCATAATCTGGAACGCGAGGTTGGCGGTGGTACGGCGGGCTGCGATACAATAGGCGATGATAAGAAAAACGCCCAGCGAGATGCAGAGGAAATCCTACAAAAAGTGAGAGACGCAAAACCGATTATAAGCATCGATACTGTCAATTATGATCTGTTCAAAGAGTGTGTGGAAAACGAATTGGTGGATATCCTAAACGATATCAGTGCGTGTACACACAACGAGGATATTATAAAATTATTAAAAAGGAAAAATAAATTCTATAGCGTCGTTTTAATGCACAAGAGGGGAAATCCACACACCATGGATAAGTTAACAAATTACGATGATCTTATAAATGACATTAAAAAGTATTTAGAAGATCGATTAAATTTCCTCGTTCTCAATGGGATACCACGTTACCGAGTTCTCTTTGATGTTGGCCTAGGGTTTGCCAAAAAACACGACCAATCCATTAAGCTGTTGCAGCATATTCACGTTTATGATGAGTACCCCCTGTTTCTTGGCTACTCGAGGAAGCGATTTATTGTCCACTGCATGGGGAAAGGTGGCGCGACCAATG

>macaque-THA03
CGAGTGTGATTGACATCGGGGGGGAATCGTCCGCGCCTTACGTGGTCCCCAATCCGAGTGTCACTGAACGGGATTTGGTCATGCCCGTTTTGAAGCTCTTTAAGGAGGAATGGCATAATCTGGAACGCGAGGTTGGCGGTGGTACGGCGGGCTGCGATACAATAGGCGATGATAAGAAAAACGCCCAGCGAGATGCAGAGGAAATCCTACAAAAAGTGAGAGACGCAAAACCGATTATAAGCATCGATACTGTCAATTATGATCTGTTCAAAGAGTGTGTGGAAAACGAATTGGTGGATATCCTAAACGATATCAGTGCGTGTACACACAACGAGGATATTATAAAATTATTAAAAAGGAAAAATAAATTCTATAGCGTCGTTTTAATGCACAAGAGGGGAAATCCACACACCATGGATAAGTTAACAAATTACGATGATCTTATAAATGACATTAAAAAGTATTTAGAAGATCGATTAAATTTCCTCGTTCTCAATGGGATACCACGTTACCGAGTTCTCTTTGATGTTGGCCTAGGGTTTGCCAAAAAACACGACCAATCCATTAAGCTGTTGCAGCATATTCACGTTTATGATGAGTACCCCCTGTTTCTTGGCTACTCGAGGAAGCGATTTATTGTCCACTGCATGGGGAAAGGTGGCGCGACCAATG

>macaque-THA04
CGAGTGTGATTGACATCGGGGGGGAATCGTCCGCGCCTTACGTGGTCCCCAATCCGAGTGTCACTGAACGGGATTTGGTCATGCCCGTTTTGAAGCTCTTTAAGGAGGAATGGCATAATCTGGAACGCGAGGTTGGCGGTGGTACGGCGGGCTGCGATACAATAGGCGATGATAAGAAAAACGCCCAGCGAGATGCAGAGGAAATCCTACAAAAAGTGAGAGACGCAAAACCGATTATAAGCATCGATACTGTCAATTATGATCTGTTCAAAGAGTGTGTGGAAAACGAATTGGTGGATATCCTAAACGATATCAGTGCGTGTACACACAACGAGGATATTATAAAATTATTAAAAAGGAAAAATAAATTCTATAGCGTCGTTTTAATGCACAAGAGGGGAAATCCACACACCATGGATAAGTTAACAAATTACGATGATCTTATAAATGACATTAAAAAGTATTTAGAAGATCGATTAAATTTCCTCGTTCTCAATGGGATACCACGTTACCGAGTTCTCTTTGATGTTGGCCTAGGGTTTGCCAAAAAACACGACCAATCCATTAAGCTGTTGCAGCATATTCACGTTTATGATGAGTACCCCCTGTTTCTTGGCTACTCGAGGAAGCGATTTATTGTCCACTGCATGGGGAAAGGTGGCGCGACCAATG

>macaque-THA05
CGAGTGTGATTGACATCGGGGGGGAATCGTCCGCGCCTTACGTGGTCCCCAATCCGAGTGTCACTGAACGGGATTTGGTCATGCCCGTTTTGAAGCTCTTTAAGGAGGAATGGCATAATCTGGAACGCGAGGTTGGCGGTGGTACGGCGGGCTGCGATACAATAGGCGATGATAAGAAAAACGCCCAGCGAGATGCAGAGGAAATCCTACAAAAAGTGAGAGACGCAAAACCGATTATAAGCATCGATACTGTCAATTATGATCTGTTCAAAGAGTGTGTGGAAAACGAATTGGTGGATATCCTAAACGATATCAGTGCGTGTACACACAACGAGGATATTATAAAATTATTAAAAAGGAAAAATAAATTCTATAGCGTCGTTTTAATGCACAAGAGGGGAAATCCACACACCATGGATAAGTTAACAAATTACGATGATCTTATAAATGACATTAAAAAGTATTTAGAAGATCGATTAAATTTCCTCGTTCTCAATGGGATACCACGTTACCGAGTTCTCTTTGATGTTGGCCTAGGGTTTGCCAAAAAACACGACCAATCCATTAAGCTGTTGCAGCATATTCACGTTTATGATGAGTACCCCCTGTTTCTTGGCTACTCGAGGAAGCGATTTATTGTCCACTGCATGGGGAAAGGTGGCGCGACC

>macaque-THA06
CGAGTGTGATTGACATCGGGGGGGAATCGTCCGCGCCTTACGTGGTCCCCAATCCGAGTGTCACTGAACGGGATTTGGTCATGCCCGTTTTGAAGCTCTTTAAGGAGGAATGGCATAATCTGGAACGCGAGGTTGGCGGTGGTACGGCGGGCTGCGATACAATAGGCGATGATAAGAAAAACGCCCAGCGAGATGCAGAGGAAATCCTACAAAAAGTGAGAGACGCAAAACCGATTATAAGCATCGATACTGTCAATTATGATCTGTTCAAAGAGTGTGTGGAAAACGAATTGGTGGATATCCTAAACGATATCAGTGCGTGTACACACAACGAGGATATTATAAAATTATTAAAAAGGAAAAATAAATTCTATAGCGTCGTTTTAATGCACAAGAGGGGAAATCCACACACCATGGATAAGTTAACAAATTACGATGATCTTATAAATGACATTAAAAAGTATTTAGAAGATCGATTAAATTTCCTCGTTCTCAATGGGATACCACGTTACCGAGTTCTCTTTGATGTTGGCCTAGGGTTTGCCAAAAAACACGACCAATCCATTAAGCTGTTGCAGCATATTCACGTTTATGATGAGTACCCCCTGTTTCTTGGCTACTCGAGGAAGCGATTTATTGTCCACTGCATGGGGAAAGGTGGCGCGACC

>macaque-THA07
CGAGTGTGATTGACATCGGGGGGGAATCGTCCGCGCCTTACGTGGTCCCCAATCCGAGTGTCACTGAACGGGATTTGGTCATGCCCGTTTTGAAGCTCTTTAAGGAGGAATGGCATAATCTGGAACGCGAGGTTGGCGGTGGTACGGCGGGCTGCGATACAATAGGCGATGATAAGAAAAACGCCCAGCGAGATGCAGAGGAAATCCTACAAAAAGTGAGAGACGCAAAACCGATTATAAGCATCGATACTGTCAATTATGATCTGTTCAAAGAGTGTGTGGAAAACGAATTGGTGGATATCCTAAACGATATCAGTGCGTGTACACACAACGAGGATATTATAAAATTATTAAAAAGGAAAAATAAATTCTATAGCGTCGTTTTAATGCACAAGAGGGGAAATCCACACACCATGGATAAGTTAACAAATTACGATGATCTTATAAATGACATTAAAAAGTATTTAGAAGATCGATTAAATTTCCTCGTTCTCAATGGGATACCACGTTACCGAGTTCTCTTTGATGTTGGCCTAGGGTTTGCCAAAAAACACGACCAATCCATTAAGCTGTTGCAGCATATTCACGTTTATGATGAGTACCCCCTGTTTCTTGGCTACTCGAGGAAGCGATTTATTGTCCACTGCATGGGGAAAGGTGGCGCGACCAAT

>macaque-THA08
CGAGTGTGATTGACATCGGGGGGGAATCGTCCGCGCCTTACGTGGTCCCCAATCCGAGTGTCACTGAACGGGATTTGGTCATGCCCGTTTTGAAGCTCTTTAAGGAGGAATGGCATAATCTGGAACGCGAGGTTGGCGGTGGTACGGCGGGCTGCGATACAATAGGCGATGATAAGAAAAACGCCCAGCGAGATGCAGAGGAAATCCTACAAAAAGTGAGAGACGCAAAACCGATTATAAGCATCGATACTGTCAATTATGATCTGTTCAAAGAGTGTGTGGAAAACGAATTGGTGGATATCCTAAACGATATCAGTGCGTGTACACACAACGAGGATATTATAAAATTATTAAAAAGGAAAAATAAATTCTATAGCGTCGTTTTAATGCACAAGAGGGGAAATCCACACACCATGGATAAGTTAACAAATTACGATGATCTTATAAATGACATTAAAAAGTATTTAGAAGATCGATTAAATTTCCTCGTTCTCAATGGGATACCACGTTACCGAGTTCTCTTTGATGTTGGCCTAGGGTTTGCCAAAAAACACGACCAATCCATTAAGCTGTTGCAGCATATTCACGTTTATGATGAGTACCCCCTGTTTCTTGGCTACTCGAGGAAGCGATTTATTGTCCACTGCATGGGGAAAGGTGGCGCGACCAAT

>macaque-THA09
CGAGTGTGATTGACATCGGGGGGGAATCGTCCGCGCCTTACGTGGTCCCCAATCCGAGTGTCACTGAACGGGATTTGGTCATGCCCGTTTTGAAGCTCTTTAAGGAGGAATGGCATAATCTGGAACGCGAGGTTGGCGGTGGTACGGCGGGCTGCGATACAATAGGCGATGATAAGAAAAACGCCCAGCGAGATGCAGAGGAAATCCTACAAAAAGTGAGAGACGCAAAACCGATTATAAGCATCGATACTGTCAATTATGATCTGTTCAAAGAGTGTGTGGAAAACGAATTGGTGGATATCCTAAACGATATCAGTGCGTGTACACACAACGAGGATATTATAAAATTATTAAAAAGGAAAAATAAATTCTATAGCGTCGTTTTAATGCACAAGAGGGGAAATCCACACACCATGGATAAGTTAACAAATTACGATGATCTTATAAATGACATTAAAAAGTATTTAGAAGATCGATTAAATTTCCTCGTTCTCAATGGGATACCACGTTACCGAGTTCTCTTTGATGTTGGCCTAGGGTTTGCCAAAAAACACGACCAATCCATTAAGCTGTTGCAGCATATTCACGTTTATGATGAGTACCCCCTGTTTCTTGGCTACTCGAGGAAGCGATTTATTGTCCACTGCATGGGGAAAGGTGGCGCGACCAAT

>macaque-THA010
CGAGTGTGATTGACATCGGGGGGGAATCGTCCGCGCCTTACGTGGTCCCCAATCCGAGTGTCACTGAACGGGATTTGGTCATGCCCGTTTTGAAGCTCTTTAAGGAGGAATGGCATAATCTGGAACGCGAGGTTGGCGGTGGTACGGCGGGCTGCGATACAATAGGCGATGATAAGAAAAACGCCCAGCGAGATGCAGAGGAAATCCTACAAAAAGTGAGAGACGCAAAACCGATTATAAGCATCGATACTGTCAATTATGATCTGTTCAAAGAGTGTGTGGAAAACGAATTGGTGGATATCCTAAACGATATCAGTGCGTGTACACACAACGAGGATATTATAAAATTATTAAAAAGGAAAAATAAATTCTATAGCGTCGTTTTAATGCACAAGAGGGGAAATCCACACACCATGGATAAGTTAACAAATTACGATGATCTTATAAATGACATTAAAAAGTATTTAGAAGATCGATTAAATTTCCTCGTTCTCAATGGGATACCACGTTACCGAGTTCTCTTTGATGTTGGCCTAGGGTTTGCCAAAAAACACGACCAATCCATTAAGCTGTTGCAGCATATTCACGTTTATGATGAGTACCCCCTGTTTCTTGGCTACTCGAGGAAGCGATTTATTGTCCACTGCATGGGGAAAGGTGGCGCGACCAAT

>macaque-THA011
TGTGATTGACATCGGGGGGGAATCGTCCGCGCCTTACGTGGTCCCCAATCCGAGTGTCACTGAACGGGATTTGGTCATGCCCGTTTTGAAGCTCTTTAAGGAGGAATGGCATAATCTGGAACGCGAGGTTGGCGGTGGTACGGCGGGCTGCGATACAATAGGCGATGATAAGAAAAACGCCCAGCGAGATGCAGAGGAAATCCTACAAAAAGTGAGAGACGCAAAACCGATTATAAGCATCGATACTGTCAATTATGATCTGTTCAAAGAGTGTGTGGAAAACGAATTGGTGGATATCCTAAACGATATCAGTGCGTGTACACACAACGAGGATATTATAAAATTATTAAAAAGGAAAAATAAATTCTATAGCGTCGTTTTAATGCACAAGAGGGGAAATCCACACACCATGGATAAGTTAACAAATTACGATGATCTTATAAATGACATTAAAAAGTATTTAGAAGATCGATTAAATTTCCTCGTTCTCAATGGGATACCACGTTACCGAGTTCTCTTTGATGTTGGCCTAGGGTTTGCCAAAAAACACGACCAATCCATTAAGCTGTTGCAGCATATTCACGTTTATGATGAGTACCCCCTGTTTCTTGGCTACTCGAGGAAGCGATTTATTGTCCACTGCATGGGGAAAGGTGGCGCGACCAATGGGGGCTTC

>macaque-THA012
CGAGTGTGATTGACATCGGGGGGGAATCGTCCGCGCCTTACGTGGTCCCCAATCCGAGTGTCACTGAACGGGATTTGGTCATGCCCGTTTTGAAGCTCTTTAAGGAGGAATGGCATAATCTGGAACGCGAGGTTGGCGGTGGTACGGCGGGCTGCGATACAATAGGCGATGATAAGAAAAACGCCCAGCGAGATGCAGAGGAAATCCTACAAAAAGTGAGAGACGCAAAACCGATTATAAGCATCGATACTGTCAATTATGATCTGTTCAAAGAGTGTGTGGAAAACGAATTGGTGGATATCCTAAACGATATCAGTGCGTGTACACACAACGAGGATATTATAAAATTATTAAAAAGGAAAAATAAATTCTATAGCGTCGTTTTAATGCACAAGAGGGGAAATCCACACACCATGGATAAGTTAACAAATTACGATGATCTTATAAATGACATTAAAAAGTATTTAGAAGATCGATTAAATTTCCTCGTTCTCAATGGGATACCACGTTACCGAGTTCTCTTTGATGTTGGCCTAGGGTTTGCCAAAAAACACGACCAATCCATTAAGCTGTTGCAGCATATTCACGTTTATGATGAGTACCCCCTGTTTCTTGGCTACTCGAGGAAGCGATTTATTGTCCACTGCATGGGGAAAGGTGGCGCGACCAAT

>macaque-THA013
CGAGTGTGATTGACATCGGGGGGGAATCGTCCGCGCCTTACGTGGTCCCCAATCCGAGTGTCACTGAACGGGATTTGGTCATGCCCGTTTTGAAGCTCTTTAAGGAGGAATGGCATAATCTGGAACGCGAGGTTGGCGGTGGTACGGCGGGCTGCGATACAATAGGCGATGATAAGAAAAACGCCCAGCGAGATGCAGAGGAAATCCTACAAAAAGTGAGAGACGCAAAACCGATTATAAGCATCGATACTGTCAATTATGATCTGTTCAAAGAGTGTGTGGAAAACGAATTGGTGGATATCCTAAACGATATCAGTGCGTGTACACACAACGAGGATATTATAAAATTATTAAAAAGGAAAAATAAATTCTATAGCGTCGTTTTAATGCACAAGAGGGGAAATCCACACACCATGGATAAGTTAACAAATTACGATGATCTTATAAATGACATTAAAAAGTATTTAGAAGATCGATTAAATTTCCTCGTTCTCAATGGGATACCACGTTACCGAGTTCTCTTTGATGTTGGCCTAGGGTTTGCCAAAAAACACGACCAATCCATTAAGCTGTTGCAGCATATTCACGTTTATGATGAGTACCCCCTGTTTCTTGGCTACTCGAGGAAGCGATTTATTGTCCACTGCATGGGGAAAGGTGGCGCGACCAAT

>macaque-THA014
TCGGGGGGGAATCGTCCGCGCCTTACGTGGTCCCCAATCCGAGTGTCACTGAACGGGATTTGGTCATGCCCGTTTTGAAGCTCTTTAAGGAGGAATGGCATAATCTGGAACGCGAGGTTGGCGGTGGTACGGCGGGCTGCGATACAATAGGCGATGATAAGAAAAACGCCCAGCGAGATGCAGAGGAAATCCTACAAAAAGTGAGAGACGCAAAACCGATTATAAGCATCGATACTGTCAATTATGATCTGTTCAAAGAGTGTGTGGAAAACGAATTGGTGGATATCCTAAACGATATCAGTGCGTGTACACACAACGAGGATATTATAAAATTATTAAAAAGGAAAAATAAATTCTATAGCGTCGTTTTAATGCACAAGAGGGGAAATCCACACACCATGGATAAGTTAACAAATTACGATGATCTTATAAATGACATTAAAAAGTATTTAGAAGATCGATTAAATTTCCTCGTTCTCAATGGGATACCACGTTACCGAGTTCTCTTTGATGTTGGCCTAGGGTTTGCCAAAAAACACGACCAATCCATTAAGCTGTTGCAGCATATTCACGTTTATGATGAGTACCCCCTGTTTCTTGGCTACTCGAGGAAGCGATTTATTGTCCACTGCATGGGGAAAGGTGGCGCGACCAAT

>macaque-THA015
GTGATTGACATCGGGGGGGAATCGTCCGCGCCTTACGTGGTCCCCAATCCGAGTGTCACTGAACGGGATTTGGTCATGCCCGTTTTGAAGCTCTTTAAGGAGGAATGGCATAATCTGGAACGCGAGGTTGGCGGTGGTACGGCGGGCTGCGATACAATAGGCGATGATAAGAAAAACGCCCAGCGAGATGCAGAGGAAATCCTACAAAAAGTGAGAGACGCAAAACCGATTATAAGCATCGATACTGTCAATTATGATCTGTTCAAAGAGTGTGTGGAAAACGAATTGGTGGATATCCTAAACGATATCAGTGCGTGTACACACAACGAGGATATTATAAAATTATTAAAAAGGAAAAATAAATTCTATAGCGTCGTTTTAATGCACAAGAGGGGAAATCCACACACCATGGATAAGTTAACAAATTACGATGATCTTATAAATGACATTAAAAAGTATTTAGAAGATCGATTAAATTTCCTCGTTCTCAATGGGATACCACGTTACCGAGTTCTCTTTGATGTTGGCCTAGGGTTTGCCAAAAAACACGACCAATCCATTAAGCTGTTGCAGCATATTCACGTTTATGATGAGTACCCCCTGTTTCTTGGCTACTCGAGGAAGCGATTTATTGTCCACTGCATGGGGAAAGGTGGCGCGACCAAT

>macaque-THA016
TCGGGGGGGAATCGTCCGCGCCTTACGTGGTCCCCAATCCGAGTGTCACTGAACGGGATTTGGTCATGCCCGTTTTGAAGCTCTTTAAGGAGGAATGGCATAATCTGGAACGCGAGGTTGGCGGTGGTACGGCGGGCTGCGATACAATAGGCGATGATAAGAAAAACGCCCAGCGAGATGCAGAGGAAATCCTACAAAAAGTGAGAGACGCAAAACCGATTATAAGCATCGATACTGTCAATTATGATCTGTTCAAAGAGTGTGTGGAAAACGAATTGGTGGATATCCTAAACGATATCAGTGCGTGTACACACAACGAGGATATTATAAAATTATTAAAAAGGAAAAATAAATTCTATAGCGTCGTTTTAATGCACAAGAGGGGAAATCCACACACCATGGATAAGTTAACAAATTACGATGATCTTATAAATGACATTAAAAAGTATTTAGAAGATCGATTAAATTTCCTCGTTCTCAATGGGATACCACGTTACCGAGTTCTCTTTGATGTTGGCCTAGGGTTTGCCAAAAAACACGACCAATCCATTAAGCTGTTGCAGCATATTCACGTTTATGATGAGTACCCCCTGTTTCTTGGCTACTCGAGGAAGCGATTTATTGTCCACTGCATGGGGAAAGGTGGCGCGACCAT

>macaque-THA017
TCGGGGGGGAATCGTCCGCGCCTTACGTGGTCCCCAATCCGAGTGTCACTGAACGGGATTTGGTCATGCCCGTTTTGAAGCTCTTTAAGGAGGAATGGCATAATCTGGAACGCGAGGTTGGCGGTGGTACGGCGGGCTGCGATACAATAGGCGATGATAAGAAAAACGCCCAGCGAGATGCAGAGGAAATCCTACAAAAAGTGAGAGACGCAAAACCGATTATAAGCATCGATACTGTCAATTATGATCTGTTCAAAGAGTGTGTGGAAAACGAATTGGTGGATATCCTAAACGATATCAGTGCGTGTACACACAACGAGGATATTATAAAATTATTAAAAAGGAAAAATAAATTCTATAGCGTCGTTTTAATGCACAAGAGGGGAAATCCACACACCATGGATAAGTTAACAAATTACGATGATCTTATAAATGACATTAAAAAGTATTTAGAAGATCGATTAAATTTCCTCGTTCTCAATGGGATACCACGTTACCGAGTTCTCTTTGATGTTGGCCTAGGGTTTGCCAAAAAACACGACCAATCCATTAAGCTGTTGCAGCATATTCACGTTTATGATGAGTACCCCCTGTTTCTTGGCTACTCGAGGAAGCGATTTATTGTCCACTGCATGGGGAAAGGTGGCGCGACCAT

>macaque-THA018
TCGGGGGGGAATCGTCCGCGCCTTACGTGGTCCCCAATCCGAGTGTCACTGAACGGGATTTGGTCATGCCCGTTTTGAAGCTCTTTAAGGAGGAATGGCATAATCTGGAACGCGAGGTTGGCGGTGGTACGGCGGGCTGCGATACAATAGGCGATGATAAGAAAAACGCCCAGCGAGATGCAGAGGAAATCCTACAAAAAGTGAGAGACGCAAAACCGATTATAAGCATCGATACTGTCAATTATGATCTGTTCAAAGAGTGTGTGGAAAACGAATTGGTGGATATCCTAAACGATATCAGTGCGTGTACACACAACGAGGATATTATAAAATTATTAAAAAGGAAAAATAAATTCTATAGCGTCGTTTTAATGCACAAGAGGGGAAATCCACACACCATGGATAAGTTAACAAATTACGATGATCTTATAAATGACATTAAAAAGTATTTAGAAGATCGATTAAATTTCCTCGTTCTCAATGGGATACCACGTTACCGAGTTCTCTTTGATGTTGGCCTAGGGTTTGCCAAAAAACACGACCAATCCATTAAGCTGTTGCAGCATATTCACGTTTATGATGAGTACCCCCTGTTTCTTGGCTACTCGAGGAAGCGATTTATTGTCCACTGCATGGGGAAAGGTGGCGCGACCAT

>macaque-THA019
TCGGGGGGGAATCGTCCGCGCCTTACGTGGTCCCCAATCCGAGTGTCACTGAACGGGATTTGGTCATGCCCGTTTTGAAGCTCTTTAAGGAGGAATGGCATAATCTGGAACGCGAGGTTGGCGGTGGTACGGCGGGCTGCGATACAATAGGCGATGATAAGAAAAACGCCCAGCGAGATGCAGAGGAAATCCTACAAAAAGTGAGAGACGCAAAACCGATTATAAGCATCGATACTGTCAATTATGATCTGTTCAAAGAGTGTGTGGAAAACGAATTGGTGGATATCCTAAACGATATCAGTGCGTGTACACACAACGAGGATATTATAAAATTATTAAAAAGGAAAAATAAATTCTATAGCGTCGTTTTAATGCACAAGAGGGGAAATCCACACACCATGGATAAGTTAACAAATTACGATGATCTTATAAATGACATTAAAAAGTATTTAGAAGATCGATTAAATTTCCTCGTTCTCAATGGGATACCACGTTACCGAGTTCTCTTTGATGTTGGCCTAGGGTTTGCCAAAAAACACGACCAATCCATTAAGCTGTTGCAGCATATTCACGTTTATGATGAGTACCCCCTGTTTCTTGGCTACTCGAGGAAGCGATTTATTGTCCACTGCATGGGGAAAGGTGGCGCGACCAAT

>macaque-THA020
TCGGGGGGGAATCGTCCGCGCCTTACGTGGTCCCCAATCCGAGTGTCACTGAACGGGATTTGGTCATGCCCGTTTTGAAGCTCTTTAAGGAGGAATGGCATAATCTGGAACGCGAGGTTGGCGGTGGTACGGCGGGCTGCGATACAATAGGCGATGATAAGAAAAACGCCCAGCGAGATGCAGAGGAAATCCTACAAAAAGTGAGAGACGCAAAACCGATTATAAGCATCGATACTGTCAATTATGATCTGTTCAAAGAGTGTGTGGAAAACGAATTGGTGGATATCCTAAACGATATCAGTGCGTGTACACACAACGAGGATATTATAAAATTATTAAAAAGGAAAAATAAATTCTATAGCGTCGTTTTAATGCACAAGAGGGGAAATCCACACACCATGGATAAGTTAACAAATTACGATGATCTTATAAATGACATTAAAAAGTATTTAGAAGATCGATTAAATTTCCTCGTTCTCAATGGGATACCACGTTACCGAGTTCTCTTTGATGTTGGCCTAGGGTTTGCCAAAAAACACGACCAATCCATTAAGCTGTTGCAGCATATTCACGTTTATGATGAGTACCCCCTGTTTCTTGGCTACTCGAGGAAGCGATTTATTGTCCACTGCATGGGGAAAGGTGGCGCGACCAT

>macaque-THA021
TCGGGGGGGAATCGTCCGCGCCTTACGTGGTCCCCAATCCGAGTGTCACTGAACGGGATTTGGTCATGCCCGTTTTGAAGCTCTTTAAGGAGGAATGGCATAATCTGGAACGCGAGGTTGGCGGTGGTACGGCGGGCTGCGATACAATAGGCGATGATAAGAAAAACGCCCAGCGAGATGCAGAGGAAATCCTACAAAAAGTGAGAGACGCAAAACCGATTATAAGCATCGATACTGTCAATTATGATCTGTTCAAAGAGTGTGTGGAAAACGAATTGGTGGATATCCTAAACGATATCAGTGCGTGTACACACAACGAGGATATTATAAAATTATTAAAAAGGAAAAATAAATTCTATAGCGTCGTTTTAATGCACAAGAGGGGAAATCCACACACCATGGATAAGTTAACAAATTACGATGATCTTATAAATGACATTAAAAAGTATTTAGAAGATCGATTAAATTTCCTCGTTCTCAATGGGATACCACGTTACCGAGTTCTCTTTGATGTTGGCCTAGGGTTTGCCAAAAAACACGACCAATCCATTAAGCTGTTGCAGCATATTCACGTTTATGATGAGTACCCCCTGTTTCTTGGCTACTCGAGGAAGCGATTTATTGTCCACTGCATGGGGAAAGGTGGCGCGACCAT

>macaque-THA022
TCGGGGGGGAATCGTCCGCGCCTTACGTGGTCCCCAATCCGAGTGTCACTGAACGGGATTTGGTCATGCCCGTTTTGAAGCTCTTTAAGGAGGAATGGCATAATCTGGAACGCGAGGTTGGCGGTGGTACGGCGGGCTGCGATACAATAGGCGATGATAAGAAAAACGCCCAGCGAGATGCAGAGGAAATCCTACAAAAAGTGAGAGACGCAAAACCGATTATAAGCATCGATACTGTCAATTATGATCTGTTCAAAGAGTGTGTGGAAAACGAATTGGTGGATATCCTAAACGATATCAGTGCGTGTACACACAACGAGGATATTATAAAATTATTAAAAAGGAAAAATAAATTCTATAGCGTCGTTTTAATGCACAAGAGGGGAAATCCACACACCATGGATAAGTTAACAAATTACGATGATCTTATAAATGACATTAAAAAGTATTTAGAAGATCGATTAAATTTCCTCGTTCTCAATGGGATACCACGTTACCGAGTTCTCTTTGATGTTGGCCTAGGGTTTGCCAAAAAACACGACCAATCCATTAAGCTGTTGCAGCATATTCACGTTTATGATGAGTACCCCCTGTTTCTTGGCTACTCGAGGAAGCGATTTATTGTCCACTGCATGGGGAAAGGTGGCGCGACCAT

>macaque-THA023
TCGGGGGGGAATCGTCCGCGCCTTACGTGGTCCCCAATCCGAGTGTCACTGAACGGGATTTGGTCATGCCCGTTTTGAAGCTCTTTAAGGAGGAATGGCATAATCTGGAACGCGAGGTTGGCGGTGGTACGGCGGGCTGCGATACAATAGGCGATGATAAGAAAAACGCCCAGCGAGATGCAGAGGAAATCCTACAAAAAGTGAGAGACGCAAAACCGATTATAAGCATCGATACTGTCAATTATGATCTGTTCAAAGAGTGTGTGGAAAACGAATTGGTGGATATCCTAAACGATATCAGTGCGTGTACACACAACGAGGATATTATAAAATTATTAAAAAGGAAAAATAAATTCTATAGCGTCGTTTTAATGCACAAGAGGGGAAATCCACACACCATGGATAAGTTAACAAATTACGATGATCTTATAAATGACATTAAAAAGTATTTAGAAGATCGATTAAATTTCCTCGTTCTCAATGGGATACCACGTTACCGAGTTCTCTTTGATGTTGGCCTAGGGTTTGCCAAAAAACACGACCAATCCATTAAGCTGTTGCAGCATATTCACGTTTATGATGAGTACCCCCTGTTTCTTGGCTACTCGAGGAAGCGATTTATTGTCCACTGCATGGGGAAAGGTGGCGCGACCAT

>macaque-THA024
TCGGGGGGGAATCGTCCGCGCCTTACGTGGTCCCCAATCCGAGTGTCACTGAACGGGATTTGGTCATGCCCGTTTTGAAGCTCTTTAAGGAGGAATGGCATAATCTGGAACGCGAGGTTGGCGGTGGTACGGCGGGCTGCGATACAATAGGCGATGATAAGAAAAACGCCCAGCGAGATGCAGAGGAAATCCTACAAAAAGTGAGAGACGCAAAACCGATTATAAGCATCGATACTGTCAATTATGATCTGTTCAAAGAGTGTGTGGAAAACGAATTGGTGGATATCCTAAACGATATCAGTGCGTGTACACACAACGAGGATATTATAAAATTATTAAAAAGGAAAAATAAATTCTATAGCGTCGTTTTAATGCACAAGAGGGGAAATCCACACACCATGGATAAGTTAACAAATTACGATGATCTTATAAATGACATTAAAAAGTATTTAGAAGATCGATTAAATTTCCTCGTTCTCAATGGGATACCACGTTACCGAGTTCTCTTTGATGTTGGCCTAGGGTTTGCCAAAAAACACGACCAATCCATTAAGCTGTTGCAGCATATTCACGTTTATGATGAGTACCCCCTGTTTCTTGGCTACTCGAGGAAGCGATTTATTGTCCACTGCATGGGGAAAGGTGGCGCGACCAT

>macaque-THA025
TCGGGGGGGAATCGTCCGCGCCTTACGTGGTCCCCAATCCGAGTGTCACTGAACGGGATTTGGTCATGCCCGTTTTGAAGCTCTTTAAGGAGGAATGGCATAATCTGGAACGCGAGGTTGGCGGTGGTACGGCGGGCTGCGATACAATAGGCGATGATAAGAAAAACGCCCAGCGAGATGCAGAGGAAATCCTACAAAAAGTGAGAGACGCAAAACCGATTATAAGCATCGATACTGTCAATTATGATCTGTTCAAAGAGTGTGTGGAAAACGAATTGGTGGATATCCTAAACGATATCAGTGCGTGTACACACAACGAGGATATTATAAAATTATTAAAAAGGAAAAATAAATTCTATAGCGTCGTTTTAATGCACAAGAGGGGAAATCCACACACCATGGATAAGTTAACAAATTACGATGATCTTATAAATGACATTAAAAAGTATTTAGAAGATCGATTAAATTTCCTCGTTCTCAATGGGATACCACGTTACCGAGTTCTCTTTGATGTTGGCCTAGGGTTTGCCAAAAAACACGACCAATCCATTAAGCTGTTGCAGCATATTCACGTTTATGATGAGTACCCCCTGTTTCTTGGCTACTCGAGGAAGCGATTTATTGTCCACTGCATGGGGAAAGGTGGCGCGACCAATG

>macaque-THA026
TCGGGGGGGAATCGTCCGCGCCTTACGTGGTCCCCAATCCGAGTGTCACTGAACGGGATTTGGTCATGCCCGTTTTGAAGCTCTTTAAGGAGGAATGGCATAATCTGGAACGCGAGGTTGGCGGTGGTACGGCGGGCTGCGATACAATAGGCGATGATAAGAAAAACGCCCAGCGAGATGCAGAGGAAATCCTACAAAAAGTGAGAGACGCAAAACCGATTATAAGCATCGATACTGTCAATTATGATCTGTTCAAAGAGTGTGTGGAAAACGAATTGGTGGATATCCTAAACGATATCAGTGCGTGTACACACAACGAGGATATTATAAAATTATTAAAAAGGAAAAATAAATTCTATAGCGTCGTTTTAATGCACAAGAGGGGAAATCCACACACCATGGATAAGTTAACAAATTACGATGATCTTATAAATGACATTAAAAAGTATTTAGAAGATCGATTAAATTTCCTCGTTCTCAATGGGATACCACGTTACCGAGTTCTCTTTGATGTTGGCCTAGGGTTTGCCAAAAAACACGACCAATCCATTAAGCTGTTGCAGCATATTCACGTTTATGATGAGTACCCCCTGTTTCTTGGCTACTCGAGGAAGCGATTTATTGTCCACTGCATGGGGAAAGGTGGCGCGACCATG

>macaque-THA027
TCGGGGGGGAATCGTCCGCGCCTTACGTGGTCCCCAATCCGAGTGTCACTGAACGGGATTTGGTCATGCCCGTTTTGAAGCTCTTTAAGGAGGAATGGCATAATCTGGAACGCGAGGTTGGCGGTGGTACGGCGGGCTGCGATACAATAGGCGATGATAAGAAAAACGCCCAGCGAGATGCAGAGGAAATCCTACAAAAAGTGAGAGACGCAAAACCGATTATAAGCATCGATACTGTCAATTATGATCTGTTCAAAGAGTGTGTGGAAAACGAATTGGTGGATATCCTAAACGATATCAGTGCGTGTACACACAACGAGGATATTATAAAATTATTAAAAAGGAAAAATAAATTCTATAGCGTCGTTTTAATGCACAAGAGGGGAAATCCACACACCATGGATAAGTTAACAAATTACGATGATCTTATAAATGACATTAAAAAGTATTTAGAAGATCGATTAAATTTCCTCGTTCTCAATGGGATACCACGTTACCGAGTTCTCTTTGATGTTGGCCTAGGGTTTGCCAAAAAACACGACCAATCCATTAAGCTGTTGCAGCATATTCACGTTTATGATGAGTACCCCCTGTTTCTTGGCTACTCGAGGAAGCGATTTATTGTCCACTGCATGGGGAAAGGTGGCGCGACCATG

>macaque-THA028
TCGGGGGGGAATCGTCCGCGCCTTACGTGGTCCCCAATCCGAGTGTCACTGAACGGGATTTGGTCATGCCCGTTTTGAAGCTCTTTAAGGAGGAATGGCATAATCTGGAACGCGAGGTTGGCGGTGGTACGGCGGGCTGCGATACAATAGGCGATGATAAGAAAAACGCCCAGCGAGATGCAGAGGAAATCCTACAAAAAGTGAGAGACGCAAAACCGATTATAAGCATCGATACTGTCAATTATGATCTGTTCAAAGAGTGTGTGGAAAACGAATTGGTGGATATCCTAAACGATATCAGTGCGTGTACACACAACGAGGATATTATAAAATTATTAAAAAGGAAAAATAAATTCTATAGCGTCGTTTTAATGCACAAGAGGGGAAATCCACACACCATGGATAAGTTAACAAATTACGATGATCTTATAAATGACATTAAAAAGTATTTAGAAGATCGATTAAATTTCCTCGTTCTCAATGGGATACCACGTTACCGAGTTCTCTTTGATGTTGGCCTAGGGTTTGCCAAAAAACACGACCAATCCATTAAGCTGTTGCAGCATATTCACGTTTATGATGAGTACCCCCTGTTTCTTGGCTACTCGAGGAAGCGATTTATTGTCCACTGCATGGGGAAAGGTGGCGCGACCAATG

>macaque-THA029
TCGGGGGGGAATCGTCCGCGCCTTACGTGGTCCCCAATCCGAGTGTCACTGAACGGGATTTGGTCATGCCCGTTTTGAAGCTCTTTAAGGAGGAATGGCATAATCTGGAACGCGAGGTTGGCGGTGGTACGGCGGGCTGCGATACAATAGGCGATGATAAGAAAAACGCCCAGCGAGATGCAGAGGAAATCCTACAAAAAGTGAGAGACGCAAAACCGATTATAAGCATCGATACTGTCAATTATGATCTGTTCAAAGAGTGTGTGGAAAACGAATTGGTGGATATCCTAAACGATATCAGTGCGTGTACACACAACGAGGATATTATAAAATTATTAAAAAGGAAAAATAAATTCTATAGCGTCGTTTTAATGCACAAGAGGGGAAATCCACACACCATGGATAAGTTAACAAATTACGATGATCTTATAAATGACATTAAAAAGTATTTAGAAGATCGATTAAATTTCCTCGTTCTCAATGGGATACCACGTTACCGAGTTCTCTTTGATGTTGGCCTAGGGTTTGCCAAAAAACACGACCAATCCATTAAGCTGTTGCAGCATATTCACGTTTATGATGAGTACCCCCTGTTTCTTGGCTACTCGAGGAAGCGATTTATTGTCCACTGCATGGGGAAAGGTGGCGCGACCATG
